# Supplementary material for: Protein structural similarity search by Ramachandran codes
Source: BMC Bioinformatics. 2007 Aug 23;8:307. doi: 10.1186/1471-2105-8-307 (PMC2194796; doi:10.1186/1471-2105-8-307)
Supplement: Additional file 1 — The training set. A list of the SCOP domains in the training set. [file 1471-2105-8-307-S1.xls]

## Sheet: Sheet1
No.	SCOP id	SCOP sccs
1	d1rtxa_	a.1.1.1
2	d1idra_	a.1.1.1
3	d1b0b__	a.1.1.2
4	d1la6a_	a.1.1.2
5	d1irdb_	a.1.1.2
6	d1it2a_	a.1.1.2
7	d1or4a_	a.1.1.2
8	d1jj2u_	a.2.2.1
9	d1nz6a_	a.2.3.1
10	d1fxka_	a.2.5.1
11	d1cxzb_	a.2.6.1
12	d1urfa_	a.2.6.1
13	d1ohzb_	a.139.1.1
14	d1jeia_	a.140.1.1
15	d1h1js_	a.140.2.1
16	d1gdva_	a.3.1.1
17	d1c52__	a.3.1.1
18	d1e29a_	a.3.1.1
19	d1cxc__	a.3.1.1
20	d1i8oa_	a.3.1.1
21	d1hroa_	a.3.1.1
22	d1gks__	a.3.1.1
23	d1dw0a_	a.3.1.1
24	d1diqc_	a.3.1.1
25	d1k61a_	a.4.1.1
26	d1pufb_	a.4.1.1
27	d1jgga_	a.4.1.1
28	d1qrya_	a.4.1.1
29	d1hcra_	a.4.1.2
30	d2ezh__	a.4.1.2
31	d1ntca_	a.4.1.12
32	d1g2ha_	a.4.1.12
33	d1ig6a_	a.4.3.1
34	d1lnwa_	a.4.5.28
35	d1ub9a_	a.4.5.28
36	d1okra_	a.4.5.39
37	d1bm9a_	a.4.5.7
38	d1e17a_	a.4.5.14
39	d1i27a_	a.4.5.30
40	d1v3fa_	a.4.5.31
41	d1oyia_	a.4.5.19
42	d1ka8a_	a.4.5.20
43	d2irfg_	a.4.5.23
44	d1pp7u_	a.4.5.44
45	d1gxqa_	a.4.6.1
46	d1fsea_	a.4.6.2
47	d1p4wa_	a.4.6.2
48	d1fc3a_	a.4.6.3
49	d1hc8a_	a.4.7.1
50	d1i50j_	a.4.11.1
51	d1dv0a_	a.5.2.1
52	d1oaia_	a.5.2.3
53	d1v92a_	a.5.2.3
54	d1enwa_	a.5.4.1
55	d1eija_	a.5.6.1
56	d1pm6a_	a.6.1.7
57	d1nd9a_	a.6.1.6
58	d1gab__	a.8.1.2
59	d1gjsa_	a.8.1.2
60	d1oksa_	a.8.5.1
61	d1r4ga_	a.8.5.1
62	d1ebdc_	a.9.1.1
63	d1erd__	a.10.1.1
64	d1erp__	a.10.1.1
65	d1fyja_	a.16.1.3
66	d2lisa_	a.19.1.1
67	d1gaka_	a.19.1.1
68	d1ckta_	a.21.1.1
69	d1lwma_	a.21.1.1
70	d1i11a_	a.21.1.1
71	d1k99a_	a.21.1.1
72	d1l8ya_	a.21.1.1
73	d1f1ea_	a.22.1.2
74	d1bh9b_	a.22.1.3
75	d1h3oa_	a.22.1.3
76	d1n1jb_	a.22.1.3
77	d1mtyg_	a.23.3.1
78	d1mhyg_	a.23.3.1
79	d1e85a_	a.24.3.2
80	d1cpq__	a.24.3.2
81	d2mhr__	a.24.4.1
82	d1cgme_	a.24.5.1
83	d1rmva_	a.24.5.1
84	d1k04a_	a.24.14.1
85	d1c02a_	a.24.10.2
86	d1i5na_	a.24.10.3
87	d1he1a_	a.24.11.1
88	d1orja_	a.24.19.1
89	d1jr8a_	a.24.15.1
90	d1nlxa_	a.24.17.1
91	d1v74b_	a.24.20.1
92	d1j30a_	a.25.1.1
93	d1qgha_	a.25.1.1
94	d1o9ra_	a.25.1.1
95	d1mtyb_	a.25.1.2
96	d1kgna_	a.25.1.2
97	d1otka_	a.25.1.2
98	d1i1rb_	a.26.1.1
99	d1eera_	a.26.1.2
100	d2gmfa_	a.26.1.2
101	d1hzia_	a.26.1.2
102	d1etea_	a.26.1.2
103	d1jli__	a.26.1.2
104	d1m4ra_	a.26.1.3
105	d1eoqa_	a.28.3.1
106	d1f68a_	a.29.2.1
107	d1r2aa_	a.31.1.1
108	d1ng7a_	a.178.1.1
109	d1nvpb_	a.32.1.1
110	d1ecia_	a.33.1.1
111	d1ecib_	a.33.1.1
112	d1b0nb_	a.34.1.1
113	d1lmb3_	a.35.1.2
114	d1r69__	a.35.1.2
115	d1zug__	a.35.1.2
116	d1adr__	a.35.1.2
117	d1d1la_	a.35.1.2
118	d1nkpb_	a.38.1.1
119	d1pzra_	a.38.2.1
120	d1mho__	a.39.1.2
121	d1qlsa_	a.39.1.2
122	d1e8aa_	a.39.1.2
123	d1irja_	a.39.1.2
124	d1sra__	a.39.1.3
125	d1g33a_	a.39.1.4
126	d1fi5a_	a.39.1.5
127	d2sas__	a.39.1.5
128	d1nyaa_	a.39.1.5
129	d1jfka_	a.39.1.5
130	d1ggwa_	a.39.1.5
131	d1wdcb_	a.39.1.5
132	d1wdcc_	a.39.1.5
133	d1auib_	a.39.1.5
134	d1uhna_	a.39.1.5
135	d1omra_	a.39.1.5
136	d1jbaa_	a.39.1.5
137	d1dgua_	a.39.1.5
138	d1eh2__	a.39.1.6
139	d1bkra_	a.40.1.1
140	d1ycqa_	a.42.1.1
141	d1v31a_	a.42.1.1
142	d1p94a_	a.43.1.3
143	d1irqa_	a.43.1.4
144	d1ez3a_	a.47.2.1
145	d1lvfa_	a.47.2.1
146	d1eo0a_	a.48.3.1
147	d1no1a_	a.179.1.1
148	d1f6va_	a.49.1.1
149	d1iw7e_	a.143.1.1
150	d1or7c_	a.180.1.1
151	d1iyra_	a.164.1.1
152	d1hyp__	a.52.1.1
153	d1psya_	a.52.1.3
154	d1owfb_	a.55.1.1
155	d1dj8a_	a.57.1.1
156	d1g9la_	a.144.1.1
157	d1ifwa_	a.144.1.1
158	d1mp1a_	a.188.1.1
159	d1e91a_	a.59.1.1
160	d1bqv__	a.60.1.1
161	d1b0xa_	a.60.1.2
162	d1b4fa_	a.60.1.2
163	d1kw4a_	a.60.1.2
164	d1v38a_	a.60.1.2
165	d1ci4a_	a.60.5.1
166	d1jvr__	a.61.1.2
167	d1mn8a_	a.61.1.6
168	d1aep__	a.63.1.1
169	d1n69a_	a.64.1.3
170	d1nkl__	a.64.1.1
171	d1l9la_	a.64.1.1
172	d1g5na_	a.65.1.1
173	d1dm5a_	a.65.1.1
174	d1n00a_	a.65.1.1
175	d1m9fc_	a.73.1.1
176	d1h4ld_	a.74.1.1
177	d1guxb_	a.74.1.3
178	d1vf6a_	a.194.1.1
179	d1ddf__	a.77.1.2
180	d1d2za_	a.77.1.2
181	d1d2zb_	a.77.1.2
182	d1n3ka_	a.77.1.4
183	d1cy5a_	a.77.1.3
184	d1ucpa_	a.77.1.5
185	d1qz4a_	a.198.1.1
186	d1bgf__	a.90.1.1
187	d1cmza_	a.91.1.1
188	d1izma_	a.199.1.1
189	d1aru__	a.93.1.1
190	d1iyna_	a.93.1.1
191	d1aa7a_	a.95.1.1
192	d2abk__	a.96.1.1
193	d1ngna_	a.96.1.2
194	d1ks8a_	a.102.1.2
195	d1fp3a_	a.102.1.3
196	d1krea_	a.102.2.1
197	d1nxca_	a.102.2.1
198	d1qaza_	a.102.3.1
199	d1gxma_	a.102.5.1
200	d1ld8b_	a.102.4.3
201	d1a59__	a.103.1.1
202	d1izoa_	a.104.1.1
203	d1n40a_	a.104.1.1
204	d1iiea_	a.109.1.1
205	d1qi9a_	a.111.1.2
206	d1up8a_	a.111.1.2
207	d1q1sc_	a.118.1.1
208	d1paqa_	a.118.1.14
209	d1n8va_	a.118.21.1
210	d1r8se_	a.118.3.1
211	d1ouva_	a.118.18.1
212	d1hz4a_	a.118.8.2
213	d1ujka_	a.118.9.2
214	d1c1ka_	a.120.1.1
215	d1fcya_	a.123.1.1
216	d1a28a_	a.123.1.1
217	d1pk5a_	a.123.1.1
218	d1v4ea_	a.128.1.1
219	d1rtwa_	a.132.1.3
220	d1rcwa_	a.132.1.4
221	d1t5ja_	a.209.1.1
222	d1umvx_	a.133.1.2
223	d1n28a_	a.133.1.2
224	d1g4ia_	a.133.1.2
225	d1le6a_	a.133.1.2
226	d1poc__	a.133.1.1
227	d1lwba_	a.133.1.3
228	d1lria_	a.134.1.1
229	d1g8qa_	a.135.1.1
230	d1gyoa_	a.138.1.1
231	d1hh5a_	a.138.1.1
232	d1dxrc_	a.138.1.2
233	d1fgja_	a.138.1.3
234	d1oaql_	b.1.1.1
235	d1h5ba_	b.1.1.1
236	d1eaja_	b.1.1.1
237	d1ncna_	b.1.1.1
238	d1jmaa_	b.1.1.1
239	d1k5nb_	b.1.1.2
240	d1fhga_	b.1.1.4
241	d1g1ca_	b.1.1.4
242	d1wiu__	b.1.1.4
243	d1fltx_	b.1.1.4
244	d1wwbx_	b.1.1.4
245	d1im3d_	b.1.18.5
246	d1ktja_	b.1.18.7
247	d1kmta_	b.1.18.8
248	d1ix2a_	b.1.18.17
249	d1j8ka_	b.1.2.1
250	d2fnba_	b.1.2.1
251	d1ten__	b.1.2.1
252	d1egja_	b.1.2.1
253	d1uena_	b.1.2.1
254	d1ueya_	b.1.2.1
255	d1op4a_	b.1.6.1
256	d2mcm__	b.1.7.1
257	d1ej8a_	b.1.8.1
258	d1i8aa_	b.1.9.2
259	d1p4ua_	b.1.10.2
260	d1osya_	b.1.21.1
261	d1dqia_	b.1.13.1
262	d1roca_	b.1.22.1
263	d1n12a_	b.2.3.2
264	d1j8ra_	b.2.3.3
265	d1dmha_	b.3.6.1
266	d1eo9a_	b.3.6.1
267	d1jzga_	b.6.1.1
268	d1ibya_	b.6.1.4
269	d1bdya_	b.7.1.1
270	d1jk4a_	b.9.1.1
271	d1pvc1_	b.121.4.1
272	d1aym3_	b.121.4.1
273	d2mev1_	b.121.4.1
274	d1e57a_	b.121.4.6
275	d1auya_	b.121.4.6
276	d2bpa1_	b.121.5.1
277	d1gff2_	b.121.5.1
278	d1m06g_	b.121.5.1
279	d1vpsa_	b.121.6.1
280	d1stma_	b.121.7.1
281	d1a34a_	b.121.7.1
282	d1npsa_	b.11.1.1
283	d1nc7a_	b.123.1.1
284	d1f35a_	b.94.1.1
285	d1shsa_	b.15.1.1
286	d1rl1a_	b.15.1.3
287	d1a44__	b.17.1.1
288	d1fjja_	b.17.1.2
289	d1czsa_	b.18.1.2
290	d1kexa_	b.18.1.2
291	d1jhja_	b.18.1.9
292	d1cx1a_	b.18.1.14
293	d1k45a_	b.18.1.14
294	d1uxza_	b.18.1.10
295	d2viua_	b.19.1.2
296	d1aol__	b.20.1.1
297	d1qhva_	b.21.1.1
298	d1h7za_	b.21.1.1
299	d1aly__	b.22.1.1
300	d1iqaa_	b.22.1.1
301	d1pk6a_	b.22.1.1
302	d1sppb_	b.23.1.1
303	d1dmza_	b.26.1.2
304	d1mzka_	b.26.1.2
305	d1r21a_	b.26.1.2
306	d1cq3a_	b.27.1.1
307	d1nls__	b.29.1.1
308	d1led__	b.29.1.1
309	d1o4ya_	b.29.1.2
310	d1hlca_	b.29.1.3
311	d1g86a_	b.29.1.3
312	d1ulea_	b.29.1.3
313	d1c1la_	b.29.1.3
314	d1is3a_	b.29.1.3
315	d1eg1a_	b.29.1.10
316	d1ojja_	b.29.1.10
317	d1xnb__	b.29.1.11
318	d2nlra_	b.29.1.11
319	d1h0ba_	b.29.1.11
320	d1jmma_	b.30.6.1
321	d1h2ca_	b.31.1.1
322	d1mkfa_	b.116.1.1
323	d1qexa_	b.32.1.1
324	d1rfs__	b.33.1.1
325	d1fqta_	b.33.1.1
326	d1igqa_	b.34.1.3
327	d1bbza_	b.34.2.1
328	d1gcqa_	b.34.2.1
329	d1h92a_	b.34.2.1
330	d1bb9__	b.34.2.1
331	d1i07a_	b.34.2.1
332	d1jo8a_	b.34.2.1
333	d1k4us_	b.34.2.1
334	d1jqqa_	b.34.2.1
335	d1ue9a_	b.34.2.1
336	d1ug1a_	b.34.2.1
337	d1ugva_	b.34.2.1
338	d1ujya_	b.34.2.1
339	d1oota_	b.34.2.1
340	d1n27a_	b.34.9.2
341	d1e0ba_	b.34.13.2
342	d1r4ka_	b.34.14.1
343	d1dj7b_	b.34.4.3
344	d1jj2p_	b.34.5.1
345	d1sf9a_	b.34.15.1
346	d1iu0a_	b.36.1.1
347	d1r6ja_	b.36.1.1
348	d1nf3c_	b.36.1.1
349	d1uewa_	b.36.1.1
350	d1ufxa_	b.36.1.1
351	d1uita_	b.36.1.1
352	d1um1a_	b.36.1.1
353	d1q3oa_	b.36.1.1
354	d1d3ba_	b.38.1.1
355	d1h641_	b.38.1.1
356	d1m5q1_	b.38.1.1
357	d1ou8a_	b.136.1.1
358	d1pc0a_	b.137.1.1
359	d1r2ma_	b.138.1.1
360	d1jj2j_	b.39.1.1
361	d1qb5d_	b.40.2.1
362	d1sr3a_	b.40.9.1
363	d1o7ia_	b.40.4.3
364	d1ewia_	b.40.4.3
365	d1fl0a_	b.40.4.4
366	d1d7qa_	b.40.4.5
367	d1fjgl_	b.40.4.5
368	d1ne3a_	b.40.4.5
369	d1pfsa_	b.40.4.7
370	d1gpc__	b.40.4.7
371	d1fr3a_	b.40.6.1
372	d1guga_	b.40.6.1
373	d1bfg__	b.42.1.1
374	d1q1ua_	b.42.1.1
375	d1ilr1_	b.42.1.2
376	d1eyla_	b.42.4.1
377	d1nb0a_	b.43.5.1
378	d1arb__	b.47.1.1
379	d1qy6a_	b.47.1.1
380	d1svpa_	b.47.1.3
381	d1df9a_	b.47.1.3
382	d1l1na_	b.47.1.4
383	d2hrva_	b.47.1.4
384	d1fmb__	b.50.1.1
385	d1nsoa_	b.50.1.1
386	d2apr__	b.50.1.2
387	d1udza_	b.51.1.1
388	d1dfup_	b.53.1.1
389	d1btn__	b.55.1.1
390	d1dro__	b.55.1.1
391	d1fgya_	b.55.1.1
392	d1eaza_	b.55.1.1
393	d1h10a_	b.55.1.1
394	d2nmba_	b.55.1.2
395	d1ntva_	b.55.1.2
396	d1p5ta_	b.55.1.2
397	d1nvpc_	b.56.1.1
398	d1nwba_	b.124.1.1
399	d1gt1a_	b.60.1.1
400	d1jzua_	b.60.1.1
401	d1i4ua_	b.60.1.1
402	d1euoa_	b.60.1.1
403	d1koia_	b.60.1.1
404	d1ifc__	b.60.1.2
405	d1o8va_	b.60.1.2
406	d1mdc__	b.60.1.2
407	d1ftpa_	b.60.1.2
408	d1cbs__	b.60.1.2
409	d1ggla_	b.60.1.2
410	d1jiwi_	b.61.2.1
411	d1oh1a_	b.61.2.2
412	d1k3ba_	b.61.5.1
413	d1a33__	b.62.1.1
414	d1c39a_	b.64.1.1
415	d1v3ea_	b.68.1.1
416	d1eur__	b.68.1.1
417	d1q7fa_	b.68.9.1
418	d1pbyb_	b.69.2.2
419	d2bbkh_	b.69.2.1
420	d1tbga_	b.69.4.1
421	d1a12a_	b.69.5.1
422	d1i5hw_	b.72.1.1
423	d1jmqa_	b.72.1.1
424	d1ed7a_	b.72.2.1
425	d1iwma_	b.125.1.2
426	d1p4pa_	b.76.1.1
427	d1b2pa_	b.78.1.1
428	d1o88a_	b.80.1.1
429	d1bn8a_	b.80.1.1
430	d1rmg__	b.80.1.3
431	d1bhe__	b.80.1.3
432	d1ru4a_	b.80.1.9
433	d1daba_	b.80.1.7
434	d1rwra_	b.80.1.11
435	d1k8fa_	b.80.5.1
436	d1j2za_	b.81.1.1
437	d1tdta_	b.81.1.2
438	d1krra_	b.81.1.3
439	d1ocxa_	b.81.1.3
440	d1xat__	b.81.1.3
441	d1mr7a_	b.81.1.3
442	d1l0sa_	b.81.2.1
443	d1dzra_	b.82.1.1
444	d1ep0a_	b.82.1.1
445	d1nxma_	b.82.1.1
446	d1ofna_	b.82.1.1
447	d1qxra_	b.82.1.7
448	d1o5ua_	b.82.1.8
449	d1vj2a_	b.82.1.10
450	d1fi2a_	b.82.1.2
451	d1odma_	b.82.2.1
452	d1h8ga_	b.109.1.1
453	d1htp__	b.84.1.1
454	d1ucsa_	b.85.1.1
455	d1tul__	b.85.5.1
456	d1n7za_	b.127.1.1
457	d1umua_	b.87.1.1
458	d1f39a_	b.87.1.1
459	d1l1da_	b.88.1.3
460	d1n02a_	b.89.1.1
461	d1n0ea_	b.129.1.2
462	d1oa8a_	b.145.1.1
463	d1n55a_	c.1.1.1
464	d1qo2a_	c.1.2.1
465	d1thfd_	c.1.2.1
466	d1rpxa_	c.1.2.2
467	d1v5xa_	c.1.2.4
468	d1a53__	c.1.2.4
469	d1vc4a_	c.1.2.4
470	d2tpsa_	c.1.3.1
471	d1p4ca_	c.1.4.1
472	d1gvea_	c.1.7.1
473	d1us0a_	c.1.7.1
474	d1lqaa_	c.1.7.1
475	d1edg__	c.1.8.3
476	d1i1wa_	c.1.8.3
477	d1e4mm_	c.1.8.4
478	d1cbg__	c.1.8.4
479	d2hvm__	c.1.8.5
480	d1cnv__	c.1.8.5
481	d2ebn__	c.1.8.5
482	d1edt__	c.1.8.5
483	d1sfsa_	c.1.8.8
484	d1j79a_	c.1.9.4
485	d1j5sa_	c.1.9.8
486	d1hl2a_	c.1.10.1
487	d1mxsa_	c.1.10.1
488	d1l6wa_	c.1.10.1
489	d1ohla_	c.1.10.3
490	d1muwa_	c.1.15.3
491	d1lucb_	c.1.16.1
492	d1ezwa_	c.1.16.3
493	d1rhca_	c.1.16.3
494	d2ptd__	c.1.18.2
495	d1r3sa_	c.1.22.1
496	d1v93a_	c.1.23.1
497	d1pqwa_	c.2.1.1
498	d1ek6a_	c.2.1.2
499	d1kbza_	c.2.1.2
500	d1dhr__	c.2.1.2
501	d1hxha_	c.2.1.2
502	d1edoa_	c.2.1.2
503	d1o5ia_	c.2.1.2
504	d1enp__	c.2.1.2
505	d1eny__	c.2.1.2
506	d1jw7a_	c.2.1.2
507	d1ja9a_	c.2.1.2
508	d1px0a_	c.2.1.2
509	d1lssa_	c.2.1.9
510	d1iuka_	c.2.1.8
511	d1tml__	c.6.1.1
512	d1jl5a_	c.10.2.6
513	d1auz__	c.13.2.1
514	d1dcia_	c.14.1.3
515	d1o8ua_	c.14.1.3
516	d1l7ba_	c.15.1.2
517	d1ejba_	c.16.1.1
518	d1kz1a_	c.16.1.1
519	d1laue_	c.18.1.1
520	d1v7za_	c.125.1.1
521	d1dz3a_	c.23.1.1
522	d1nat__	c.23.1.1
523	d1k66a_	c.23.1.1
524	d1qo0d_	c.23.1.3
525	d1fyxa_	c.23.2.1
526	d2fcr__	c.23.5.1
527	d1oboa_	c.23.5.1
528	d1fuea_	c.23.5.1
529	d1d4aa_	c.23.5.3
530	d1nni1_	c.23.5.4
531	d1ccwa_	c.23.6.1
532	d1es9a_	c.23.10.3
533	d1vjga_	c.23.10.6
534	d1gtza_	c.23.13.1
535	d1uqra_	c.23.13.1
536	d1k9vf_	c.23.16.1
537	d1l9xa_	c.23.16.1
538	d1p5fa_	c.23.16.2
539	d1coza_	c.26.1.2
540	d1k4ka_	c.26.1.3
541	d1mopa_	c.26.1.4
542	d1efvb_	c.26.2.3
543	d1jmva_	c.26.2.4
544	d1o4wa_	c.120.1.1
545	d1m2ka_	c.31.1.5
546	d1nbaa_	c.33.1.3
547	d1nrwa_	c.108.1.10
548	d1kjna_	c.115.1.1
549	d1oe0a_	c.37.1.1
550	d1nksa_	c.37.1.1
551	d1j99a_	c.37.1.5
552	d1mh1__	c.37.1.8
553	d1kao__	c.37.1.8
554	d1d5ca_	c.37.1.8
555	d1r8sa_	c.37.1.8
556	d1h65a_	c.37.1.8
557	d1cp2a_	c.37.1.10
558	d1g5ta_	c.37.1.11
559	d1ofux_	c.37.1.22
560	d1g6ha_	c.37.1.12
561	d1l2ta_	c.37.1.12
562	d1jqlb_	c.37.1.20
563	d1d2na_	c.37.1.20
564	d1n25a_	c.37.1.20
565	d1nrza_	c.38.1.1
566	d1chd__	c.40.1.1
567	d1thm__	c.41.1.1
568	d1ga6a_	c.41.1.2
569	d1gt91_	c.41.1.2
570	d1d1qa_	c.44.1.1
571	d1r6ha_	c.45.1.1
572	d1fpza_	c.45.1.1
573	d1pa1a_	c.45.1.2
574	d1lyva_	c.45.1.2
575	d1p15a_	c.45.1.2
576	d1gmxa_	c.46.1.3
577	d1thx__	c.47.1.1
578	d1ego__	c.47.1.1
579	d1fova_	c.47.1.1
580	d1kte__	c.47.1.1
581	d1fo5a_	c.47.1.1
582	d1st9a_	c.47.1.10
583	d1eexb_	c.51.3.1
584	d1v7ra_	c.51.4.1
585	d1cfr__	c.52.1.7
586	d1fiua_	c.52.1.10
587	d1vsra_	c.52.1.15
588	d1j23a_	c.52.1.20
589	d1huxa_	c.55.1.5
590	d1jl1a_	c.55.3.1
591	d1o13a_	c.55.5.1
592	d1cfza_	c.56.1.1
593	d1q1ga_	c.56.2.1
594	d1obr__	c.56.5.2
595	d1boub_	c.56.6.1
596	d1o8qa_	c.57.1.1
597	d1nd6a_	c.60.1.2
598	d1nt4a_	c.60.1.2
599	d1fsga_	c.61.1.1
600	d1dqna_	c.61.1.1
601	d1g2qa_	c.61.1.1
602	d1lh0a_	c.61.1.1
603	d1q0pa_	c.62.1.1
604	d1i4wa_	c.66.1.24
605	d1xvaa_	c.66.1.5
606	d1nkva_	c.66.1.21
607	d1l3ia_	c.66.1.22
608	d1nv8a_	c.66.1.30
609	d1p1ca_	c.66.1.16
610	d1g38a_	c.66.1.27
611	d1kpga_	c.66.1.18
612	d1j32a_	c.67.1.1
613	d1uu1a_	c.67.1.1
614	d1m6sa_	c.67.1.1
615	d1cl1a_	c.67.1.3
616	d1cs1a_	c.67.1.3
617	d1c7na_	c.67.1.3
618	d1m32a_	c.67.1.3
619	d1elua_	c.67.1.3
620	d2oata_	c.67.1.4
621	d1b9ha_	c.67.1.4
622	d1pzta_	c.68.1.2
623	d1qwja_	c.68.1.13
624	d1jjia_	c.69.1.2
625	d1gkla_	c.69.1.2
626	d1ac5__	c.69.1.5
627	d1ivya_	c.69.1.5
628	d1qtra_	c.69.1.7
629	d1bn7a_	c.69.1.8
630	d1iupa_	c.69.1.10
631	d1pjaa_	c.69.1.13
632	d1imja_	c.69.1.23
633	d3tgl__	c.69.1.17
634	d1uwca_	c.69.1.17
635	d1ispa_	c.69.1.18
636	d1qj4a_	c.69.1.20
637	d1g66a_	c.69.1.30
638	d2masa_	c.70.1.1
639	d1q8fa_	c.70.1.1
640	d1df7a_	c.71.1.1
641	d1ua4a_	c.72.1.3
642	d1jzta_	c.104.1.1
643	d1ew2a_	c.76.1.1
644	d1pvta_	c.74.1.1
645	d1l5xa_	c.106.1.1
646	d1xaa__	c.77.1.1
647	d1mt5a_	c.117.1.1
648	d1pwha_	c.79.1.1
649	d1j0aa_	c.79.1.1
650	d1o04a_	c.82.1.1
651	d1euha_	c.82.1.1
652	d1jixa_	c.87.1.1
653	d1nnsa_	c.88.1.1
654	d1doza_	c.92.1.1
655	d1efdn_	c.92.2.1
656	d1m1nb_	c.92.2.3
657	d8abp__	c.93.1.1
658	d1byka_	c.93.1.1
659	d1jeta_	c.94.1.1
660	d1sbp__	c.94.1.1
661	d1atg__	c.94.1.1
662	d1p99a_	c.94.1.1
663	d1r9la_	c.94.1.1
664	d1ryoa_	c.94.1.2
665	d1b9oa_	d.2.1.2
666	d2act__	d.3.1.1
667	d1khqa_	d.3.1.1
668	d1fh0a_	d.3.1.1
669	d1cv8__	d.3.1.1
670	d1ukfa_	d.3.1.10
671	d1gx3a_	d.3.1.5
672	d1nbfa_	d.3.1.9
673	d1fr2b_	d.4.1.1
674	d1a73a_	d.4.1.3
675	d1gqva_	d.5.1.1
676	d1agi__	d.5.1.1
677	d1hywa_	d.186.1.1
678	d1o80a_	d.9.1.1
679	d1f2la_	d.9.1.1
680	d2hcc__	d.9.1.1
681	d1nr4a_	d.9.1.1
682	d1rjta_	d.9.1.1
683	d1bb8__	d.10.1.1
684	d1moga_	d.230.2.1
685	d1owta_	d.230.3.1
686	d1jyoa_	d.198.1.1
687	d1oo0a_	d.232.1.1
688	d1d6ta_	d.14.1.2
689	d1ogwa_	d.15.1.1
690	d1j8ca_	d.15.1.1
691	d1se9a_	d.15.1.1
692	d1t0ya_	d.15.1.1
693	d1i42a_	d.15.1.2
694	d1c1yb_	d.15.1.5
695	d1rlf__	d.15.1.5
696	d1f2ri_	d.15.2.1
697	d1oeyj_	d.15.2.2
698	d1czpa_	d.15.4.1
699	d1doi__	d.15.4.1
700	d1ayfa_	d.15.4.1
701	d1jq4a_	d.15.4.2
702	d1qqra_	d.15.5.1
703	d1mola_	d.17.1.1
704	d1s5aa_	d.17.4.10
705	d1oh0a_	d.17.4.3
706	d1l3aa_	d.18.1.2
707	d1jb0d_	d.187.1.1
708	d1lqva_	d.19.1.1
709	d2aak__	d.20.1.1
710	d1qcqa_	d.20.1.1
711	d1j7da_	d.20.1.1
712	d1u9aa_	d.20.1.1
713	d1vaza_	d.245.1.1
714	d2pil__	d.24.1.1
715	d1bkf__	d.26.1.1
716	d1pbk__	d.26.1.1
717	d1eq3a_	d.26.1.1
718	d1ix5a_	d.26.1.1
719	d3eipa_	d.26.2.1
720	d1b33n_	d.30.1.1
721	d1qipa_	d.32.1.1
722	d1ecsa_	d.32.1.2
723	d1nkia_	d.32.1.2
724	d1awcb_	d.211.1.1
725	d1ihba_	d.211.1.1
726	d1bm8__	d.34.1.1
727	d1eyqa_	d.36.1.1
728	d1iq6a_	d.38.1.4
729	d1q6wa_	d.38.1.4
730	d1psua_	d.38.1.5
731	d1hv2a_	d.42.1.1
732	d1jida_	d.201.1.1
733	d1nr3a_	d.236.1.1
734	d2fmr__	d.51.1.1
735	d1k1ga_	d.51.1.1
736	d1josa_	d.52.7.1
737	d1ghha_	d.57.1.1
738	d2fdn__	d.58.1.1
739	d7fd1a_	d.58.1.2
740	d1vjw__	d.58.1.4
741	d1fxra_	d.58.1.4
742	d1itpa_	d.58.3.2
743	d1ukua_	d.58.5.2
744	d1p1la_	d.58.5.2
745	d1ivza_	d.58.41.1
746	d1ehwa_	d.58.6.1
747	d1nhkl_	d.58.6.1
748	d1nu4a_	d.58.7.1
749	d1hd1a_	d.58.7.1
750	d2msta_	d.58.7.1
751	d1fj7a_	d.58.7.1
752	d1fjca_	d.58.7.1
753	d1r8ha_	d.58.8.1
754	d1b3ta_	d.58.8.1
755	d2acy__	d.58.10.1
756	d1loua_	d.58.14.1
757	d1nz8a_	d.58.42.1
758	d1afj__	d.58.17.1
759	d1q5ya_	d.58.18.4
760	d1hbnc_	d.58.31.1
761	d1gtda_	d.58.45.1
762	d1pv5a_	d.251.1.1
763	d1bxya_	d.59.1.1
764	d1fw9a_	d.190.1.1
765	d1iuha_	d.61.1.2
766	d1d1ra_	d.64.1.1
767	d1ge9a_	d.67.3.1
768	d1is1a_	d.67.3.1
769	d1je3a_	d.68.3.3
770	d1l4sa_	d.204.1.1
771	d1kpta_	d.70.1.1
772	d1gk8i_	d.73.1.1
773	d1n6za_	d.263.1.1
774	d1qu9a_	d.79.1.1
775	d1qd9a_	d.79.1.1
776	d1qaha_	d.79.1.1
777	d1ufya_	d.79.1.2
778	d1iv3a_	d.79.5.1
779	d1e7ka_	d.79.3.1
780	d1mwwa_	d.80.1.4
781	d2sici_	d.84.1.1
782	d1mnma_	d.88.1.1
783	d1egwa_	d.88.1.1
784	d1l5ia_	d.89.1.4
785	d1nox__	d.90.1.1
786	d1vfra_	d.90.1.1
787	d1jk3a_	d.92.1.11
788	d1o4ra_	d.93.1.1
789	d1jyra_	d.93.1.1
790	d1fu6a_	d.93.1.1
791	d2plda_	d.93.1.1
792	d1ptf__	d.94.1.1
793	d1mo1a_	d.94.1.1
794	d1nbua_	d.96.1.3
795	d1puc__	d.97.1.1
796	d1jtgb_	d.98.1.1
797	d1qhka_	d.100.1.2
798	d1jjca_	d.104.1.1
799	d1nnha_	d.104.1.1
800	d1bo4a_	d.108.1.1
801	d1m44a_	d.108.1.1
802	d1qsta_	d.108.1.1
803	d1fy7a_	d.108.1.1
804	d1mk4a_	d.108.1.1
805	d1q2ya_	d.108.1.1
806	d1r57a_	d.108.1.1
807	d1sqha_	d.108.1.5
808	d1svy__	d.109.1.1
809	d1kcqa_	d.109.1.1
810	d1m4ja_	d.109.1.2
811	d1acf__	d.110.1.1
812	d1nwza_	d.110.3.1
813	d1mzua_	d.110.3.1
814	d1jnua_	d.110.3.6
815	d1ojga_	d.110.6.1
816	d1gw5s_	d.110.4.2
817	d1mut__	d.113.1.1
818	d1q33a_	d.113.1.1
819	d1irya_	d.113.1.1
820	d1k2ea_	d.113.1.1
821	d1k7ja_	d.115.1.1
822	d1jcua_	d.115.1.1
823	d1tis__	d.117.1.1
824	d1f28a_	d.117.1.1
825	d1b5ea_	d.117.1.1
826	d1cyo__	d.120.1.1
827	d1bxda_	d.122.1.3
828	d1id0a_	d.122.1.3
829	d1g61a_	d.126.1.1
830	d1g62a_	d.126.1.1
831	d1c22a_	d.127.1.1
832	d1ul7a_	d.129.6.1
833	d1fm4a_	d.129.3.1
834	d1em2a_	d.129.3.2
835	d1byra_	d.136.1.1
836	d1g11a_	d.137.1.1
837	d1i7fa_	d.193.1.1
838	d1j5ua_	d.208.1.1
839	d1uspa_	d.227.1.1
840	d1qwia_	d.227.1.1
841	d1seia_	d.140.1.1
842	d1koba_	d.144.1.7
843	d1iasa_	d.144.1.7
844	d1nd4a_	d.144.1.6
845	d1v33a_	d.264.1.1
846	d1ro2a_	d.264.1.2
847	d1c4za_	d.148.1.1
848	d1f7ta_	d.150.1.2
849	d1ntfa_	d.151.1.2
850	d1iru1_	d.153.1.4
851	d1kuua_	d.153.2.1
852	d1a7ta_	d.157.1.1
853	d1uf3a_	d.159.1.6
854	d1hq0a_	d.194.1.1
855	d1i7qa_	d.161.1.1
856	d1uq5a_	d.165.1.1
857	d1hwma_	d.165.1.1
858	d1g2aa_	d.167.1.1
859	d1qdda_	d.169.1.1
860	d1b6e__	d.169.1.1
861	d1e87a_	d.169.1.1
862	d1oz7a_	d.169.1.1
863	d1j34b_	d.169.1.1
864	d2afpa_	d.169.1.1
865	d1h8ua_	d.169.1.1
866	d1k9ja_	d.169.1.1
867	d1tn3__	d.169.1.1
868	d1o7bt_	d.169.1.4
869	d1o22a_	d.238.1.1
870	d1j8ua_	d.178.1.1
871	d1odha_	d.239.1.1
872	d1ohga_	d.183.1.1
873	d1qgwa_	d.184.1.1
874	d1k9oi_	e.1.1.1
875	d1ci9a_	e.3.1.1
876	d1nh1a_	e.45.1.1
877	d1isia_	e.4.1.1
878	d1m7sa_	e.5.1.1
879	d2hhma_	e.7.1.1
880	d1ka1a_	e.7.1.1
881	d1s48a_	e.8.1.4
882	d1ubll_	e.18.1.1
883	d1mdba_	e.23.1.1
884	d1ad2__	e.24.1.1
885	d1mzpa_	e.24.1.1
886	d1izna_	e.43.1.1
887	d1k3ka_	f.1.4.1
888	d1e12a_	f.13.1.1
889	d1qled_	f.23.8.1
890	d1l2pa_	f.23.21.1
891	d1l0lj_	f.23.14.1
892	d1jb0j_	f.23.18.1
893	d1q90m_	f.23.25.1
894	d1dxrm_	f.26.1.1
895	d1fftc_	f.25.1.1
896	d1rc2a_	f.19.1.1
897	d1otsa_	f.20.1.1
898	d1orsc_	f.14.1.1
899	d1msla_	f.16.1.1
900	d1l7va_	f.22.1.1
901	d1q90d_	f.32.1.1
902	d1q90b_	f.21.1.2
903	d1nekd_	f.21.2.2
904	d1l0lf_	f.27.1.1
905	d1nkzb_	f.3.1.1
906	d1lgha_	f.3.1.1
907	d1qj8a_	f.4.1.1
908	d1p4ta_	f.4.1.1
909	d1k24a_	f.4.4.2
910	d1by5a_	f.4.3.3
911	d1vib__	g.2.2.1
912	d1q9ba_	g.3.1.1
913	d1n1ua_	g.3.3.1
914	d1c4ea_	g.3.4.1
915	d1dkca_	g.3.4.2
916	d1eyoa_	g.3.6.1
917	d1agg__	g.3.6.2
918	d1eit__	g.3.6.2
919	d1kqha_	g.3.6.2
920	d1axh__	g.3.6.2
921	d1nixa_	g.3.6.2
922	d1emxa_	g.3.6.2
923	d1c6wa_	g.3.6.2
924	d1cixa_	g.3.6.2
925	d1aho__	g.3.7.1
926	d1big__	g.3.7.2
927	d1agt__	g.3.7.2
928	d1tsk__	g.3.7.2
929	d1pjva_	g.3.7.2
930	d1mm0a_	g.3.7.4
931	d1jkza_	g.3.7.5
932	d1fjsl_	g.3.11.1
933	d1moxc_	g.3.11.1
934	d1bx7__	g.3.15.1
935	d1gl0i_	g.4.1.1
936	d3ebx__	g.7.1.1
937	d1fas__	g.7.1.1
938	d1hc9a_	g.7.1.1
939	d1cdq__	g.7.1.3
940	d1m9za_	g.7.1.3
941	d1tfxc_	g.8.1.1
942	d1dtx__	g.8.1.1
943	d1jc6a_	g.8.1.1
944	d1bunb_	g.8.1.1
945	d1d0da_	g.8.1.2
946	d1b8wa_	g.9.1.1
947	d1hkya_	g.10.1.3
948	d1j8ea_	g.12.1.1
949	d1ejga_	g.13.1.1
950	d2hppp_	g.14.1.1
951	d1hi7a_	g.16.1.1
952	d2tgi__	g.17.1.2
953	d1hcnb_	g.17.1.4
954	d1hfi__	g.18.1.1
955	d1eaic_	g.22.1.1
956	d1coua_	g.22.1.1
957	d1ccva_	g.22.1.1
958	d1oqdk_	g.24.1.2
959	d1vgh__	g.25.1.1
960	d1afp__	g.26.1.1
961	d1dtdb_	g.30.1.1
962	d1dqca_	g.31.1.1
963	d1ha8a_	g.58.1.1
964	d1oc0b_	g.64.1.1
965	d1d6ga_	g.33.1.1
966	d1vpu__	g.34.1.1
967	d1zfd__	g.37.1.1
968	d3znf__	g.37.1.1
969	d1bhi__	g.37.1.1
970	d1njqa_	g.37.1.3
971	d1m36a_	g.37.1.2
972	d2alca_	g.38.1.1
973	d4gata_	g.39.1.1
974	d1gnf__	g.39.1.1
975	d2nllb_	g.39.1.2
976	d1lo1a_	g.39.1.2
977	d1ul5a_	g.72.1.1
978	d1cl4a_	g.40.1.1
979	d1a6bb_	g.40.1.1
980	d1dsqa_	g.40.1.1
981	d1d0qa_	g.41.3.2
982	d1v54f_	g.41.5.3
983	d1q5wa_	g.41.12.1
984	d1jj2z_	g.41.8.2
985	d1qxfa_	g.41.8.4
986	d1dgza_	g.42.1.1
987	d1k81a_	g.59.1.1
988	d1chc__	g.44.1.1
989	d1jm7b_	g.44.1.1
990	d1n87a_	g.44.1.2
991	d1qjka_	g.46.1.1
992	d1co4a_	g.47.1.1
993	d1faq__	g.49.1.1
994	d1kbfa_	g.49.1.1
995	d1r79a_	g.49.1.1
996	d1vfya_	g.50.1.1
997	d1zbdb_	g.50.1.1
998	d1i3oe_	g.52.1.1
999	d1k18a_	g.67.1.1
1000	d1ozbi_	g.74.1.1
