# Supplementary material for: Protein structural similarity search by Ramachandran codes
Source: BMC Bioinformatics. 2007 Aug 23;8:307. doi: 10.1186/1471-2105-8-307 (PMC2194796; doi:10.1186/1471-2105-8-307)
Supplement: Additional file 2 — Performances of SARST scoring matrices. The F-measure and running time for SARST using different scoring matrices. [file 1471-2105-8-307-S2.xls]

## Sheet: F-measure
Number of retrievals (Size of hit list)	F-measure (%)
	PSMI	PSMII	PSMIII	SARSTSM10	SARSTSM20	SARSTSM30	SARSTSM40	SARSTSM50	SARSTSM70	SARSTSM90	SARSTSM100
50	62.022	67.5646	67.8577	68.1117	68.2448	68.2017	68.0999	67.822	67.7628	67.5261	65.2766
100	69.476	74.8726	74.9013	76.653	77.0935	76.2715	75.4533	74.8914	75.068	74.5023	71.2966
250	64.2495	69.9377	68.7564	71.3199	70.832	70.872	69.5711	68.4856	68.6476	68.0044	65.4382
500	57.0778	66.2686	65.8916	67.5579	68.0437	68.2734	66.8842	65.8286	64.5581	63.4423	60.5072
1000	53.9776	63.803	62.3825	62.8199	64.8692	64.2961	63.506	62.9941	60.0819	60.2981	56.4979
2500	49.3316	61.8023	60.627	61.5739	61.922	62.1619	61.8593	60.5331	58.92	58.3	51.3287
5000	42.9733	56.7527	58.0686	57.2495	58.6142	57.8146	57.7993	57.9171	56.9331	56.6285	49.5331
Number of retrievals (Size of hit list)	Average running time (sec)
	PSMI	PSMII	PSMIII	SARSTSM10	SARSTSM20	SARSTSM30	SARSTSM40	SARSTSM50	SARSTSM70	SARSTSM90	SARSTSM100
50	77.463	6.186	5.687	5.102	5.622	6.306	5.901	5.699	8.08	10.544	11.339
100	83.117	5.9	5.375	4.936	5.456	6	5.579	5.384	7.676	10.037	10.476
250	91.687	7.595	6.518	6.662	7.399	7.844	7.12	6.508	9.095	12.07	12.748
500	102.586	14.058	12.708	12.307	13.689	15.287	13.948	12.703	16.159	21.054	24.596
1000	121.424	22.807	22.039	19.533	21.633	25.2	23.629	22.035	25.841	32.436	39.025
2500	173.7	39.553	41.707	32.285	35.447	42.975	42.583	41.746	48.436	58.76	77.603
5000	206.428	51.821	56.877	43.251	46.621	56.147	56.828	56.948	65.814	77.812	107.141
