# Supplementary material for: Protein structural similarity search by Ramachandran codes
Source: BMC Bioinformatics. 2007 Aug 23;8:307. doi: 10.1186/1471-2105-8-307 (PMC2194796; doi:10.1186/1471-2105-8-307)
Supplement: Additional file 3 — The query and target proteins. A list of the 83 query proteins and the large target database containing 24,337 proteins collected from the ASTRAL SCOP 1.69 100% identity subset. [file 1471-2105-8-307-S3.xls]

## Sheet: Sheet3
The 83 query proteins
No.	SCOP id	SCOP sccs
1	d1izoa_	a.104.1.1
2	d1qgra_	a.118.1.1
3	d1t7ra_	a.123.1.1
4	d1c3ca_	a.127.1.1
5	d1o9ra_	a.25.1.1
6	d1afra_	a.25.1.2
7	d1eema1	a.45.1.1
8	d1aru__	a.93.1.1
9	d1my7a_	b.1.18.1
10	d1q0ea_	b.1.8.1
11	d1b35a_	b.121.4.1
12	d1o91a_	b.22.1.1
13	d2nlra_	b.29.1.11
14	d1gu7a1	b.35.1.2
15	d1mgqa_	b.38.1.1
16	d1eu3a1	b.40.2.2
17	d1fgua2	b.40.4.3
18	d1sr4a_	b.42.2.1
19	d1mbma_	b.47.1.3
20	d1t6ex_	b.50.1.2
21	d1kt7a_	b.60.1.1
22	d1v3ea_	b.68.1.1
23	d1fi2a_	b.82.1.2
24	d1pkha_	b.85.4.1
25	d1gqna_	c.1.10.1
26	d1of8a_	c.1.10.4
27	d1dqwa_	c.1.2.3
28	d1p4ca_	c.1.4.1
29	d1gvea_	c.1.7.1
30	d1v3ha_	c.1.8.1
31	d1aq0a_	c.1.8.3
32	d2ebn__	c.1.8.5
33	d1gu7a2	c.2.1.1
34	d1hxha_	c.2.1.2
35	d1b8pa1	c.2.1.5
36	d1hrda1	c.2.1.7
37	d1f4pa_	c.23.5.1
38	d1jila_	c.26.1.1
39	d1n4wa1	c.3.1.2
40	d1m6ia2	c.3.1.5
41	d1vhta_	c.37.1.1
42	d1cp2a_	c.37.1.10
43	d1tf7a1	c.37.1.11
44	d1oxxk2	c.37.1.12
45	d1oywa3	c.37.1.19
46	d1l8qa2	c.37.1.20
47	d1d0ya2	c.37.1.9
48	d1pa1a_	c.45.1.2
49	d1on4a_	c.47.1.10
50	d1bupa2	c.55.1.1
51	d1jl1a_	c.55.3.1
52	d1b8oa_	c.56.2.1
53	d1lh0a_	c.61.1.1
54	d1atza_	c.62.1.1
55	d1ajsa_	c.67.1.1
56	d1bs0a_	c.67.1.4
57	d1g66a_	c.69.1.30
58	d1juva_	c.71.1.1
59	d1ml4a2	c.78.1.1
60	d1p5ja_	c.79.1.1
61	d1jx6a_	c.93.1.1
62	d1r9la_	c.94.1.1
63	d1ox0a2	c.95.1.1
64	d1hnja1	c.95.1.2
65	d1a2pa_	d.1.1.2
66	d1nnha_	d.104.1.1
67	d1ghea_	d.108.1.1
68	d1d4xg_	d.109.1.1
69	d1oqqa_	d.15.4.1
70	d3seb_2	d.15.6.1
71	d1hz6a_	d.15.7.1
72	d1g3ka_	d.153.1.4
73	d1b8pa2	d.162.1.1
74	d1ojqa_	d.166.1.1
75	d1kg0c_	d.169.1.1
76	d1jfma_	d.19.1.1
77	d1bd8__	d.211.1.1
78	d1bkf__	d.26.1.1
79	d2cb5a_	d.3.1.1
80	d1dy5a_	d.5.1.1
81	d1kkoa2	d.54.1.1
82	d1vkna2	d.81.1.1
83	d1lkka_	d.93.1.1
The target database (24,337 proteins)
No.	SCOP id	SCOP sccs	0.1	0.2	0.3	0.4	0.5	0.7	0.9	1
1	d1dlwa_	a.1.1.1	1	1	1	1	1	1	1	1
2	d1dlya_	a.1.1.1	0	0	0	0	1	1	1	1
3	d1s69a_	a.1.1.1	0	0	0	1	1	1	1	1
4	d1idra_	a.1.1.1	0	0	0	1	1	1	1	1
5	d1idrb_	a.1.1.1	0	0	0	0	0	0	0	1
6	d1rtea_	a.1.1.1	0	0	0	0	0	0	0	1
7	d1s61b_	a.1.1.1	0	0	0	0	0	0	0	1
8	d1ngka_	a.1.1.1	0	1	1	1	1	1	1	1
9	d1ngkb_	a.1.1.1	0	0	0	0	0	0	0	1
10	d1kr7a_	a.1.1.4	0	0	1	1	1	1	1	1
11	d1v07a_	a.1.1.4	0	0	0	0	0	0	0	1
12	d1jzka_	a.1.1.2	0	0	0	0	0	0	0	1
13	d1jzla_	a.1.1.2	0	0	0	0	0	0	0	1
14	d1nxfa_	a.1.1.2	0	0	0	0	0	0	0	1
15	d1scta_	a.1.1.2	0	0	0	0	0	1	1	1
16	d1sctb_	a.1.1.2	0	0	0	0	0	1	1	1
17	d2hbia_	a.1.1.2	0	0	0	0	0	0	0	1
18	d3hbia_	a.1.1.2	0	0	0	0	0	0	0	1
19	d3sdha_	a.1.1.2	0	0	1	1	1	1	1	1
20	d4hbia_	a.1.1.2	0	0	0	0	0	0	0	1
21	d7hbia_	a.1.1.2	0	0	0	0	0	0	0	1
22	d1b0b__	a.1.1.2	1	1	1	1	1	1	1	1
23	d1ebt__	a.1.1.2	0	0	0	0	0	0	0	1
24	d1flp__	a.1.1.2	0	0	0	0	0	0	0	1
25	d1h97a_	a.1.1.2	1	1	1	1	1	1	1	1
26	d1kfra_	a.1.1.2	0	0	0	0	0	0	0	1
27	d1jl6a_	a.1.1.2	0	0	0	0	0	0	0	1
28	d1jl7a_	a.1.1.2	0	0	1	1	1	1	1	1
29	d2hbg__	a.1.1.2	0	0	0	0	0	0	0	1
30	d102m__	a.1.1.2	0	0	0	0	0	0	0	1
31	d1a6g__	a.1.1.2	0	0	0	0	0	0	0	1
32	d1a6m__	a.1.1.2	1	1	1	1	1	1	1	1
33	d1bzpa_	a.1.1.2	0	0	0	0	0	0	0	1
34	d1ch1a_	a.1.1.2	0	0	0	0	0	0	0	1
35	d1ch2a_	a.1.1.2	0	0	0	0	0	0	0	1
36	d1ch3a_	a.1.1.2	0	0	0	0	0	0	0	1
37	d1ch5a_	a.1.1.2	0	0	0	0	0	0	0	1
38	d1ch7a_	a.1.1.2	0	0	0	0	0	0	0	1
39	d1ch9a_	a.1.1.2	0	0	0	0	0	0	0	1
40	d1cika_	a.1.1.2	0	0	0	0	0	0	0	1
41	d1cioa_	a.1.1.2	0	0	0	0	0	0	0	1
42	d1co8a_	a.1.1.2	0	0	0	0	0	0	0	1
43	d1co9a_	a.1.1.2	0	0	0	0	0	0	0	1
44	d1cp0a_	a.1.1.2	0	0	0	0	0	0	0	1
45	d1cp5a_	a.1.1.2	0	0	0	0	0	0	0	1
46	d1cpwa_	a.1.1.2	0	0	0	0	0	0	0	1
47	d1do1a_	a.1.1.2	0	0	0	0	0	0	0	1
48	d1dtia_	a.1.1.2	0	0	0	0	0	0	0	1
49	d1duoa_	a.1.1.2	0	0	0	0	0	0	0	1
50	d1fcs__	a.1.1.2	0	0	0	0	0	0	0	1
51	d1h1xa_	a.1.1.2	0	0	0	0	0	0	0	1
52	d1j3fa_	a.1.1.2	0	0	0	0	0	0	0	1
53	d1jp6a_	a.1.1.2	0	0	0	0	0	0	0	1
54	d1jw8a_	a.1.1.2	0	0	0	0	0	0	0	1
55	d1ltw__	a.1.1.2	0	0	0	0	0	0	0	1
56	d1luea_	a.1.1.2	0	0	0	0	0	0	0	1
57	d1mcy__	a.1.1.2	0	0	0	0	0	0	0	1
58	d1mgn__	a.1.1.2	0	0	0	0	0	0	0	1
59	d1mlf__	a.1.1.2	0	0	0	0	0	0	0	1
60	d1mll__	a.1.1.2	0	0	0	0	0	0	0	1
61	d1mlm__	a.1.1.2	0	0	0	0	0	0	0	1
62	d1mls__	a.1.1.2	0	0	0	0	0	0	0	1
63	d1mlu__	a.1.1.2	0	0	0	0	0	0	0	1
64	d1moc__	a.1.1.2	0	0	0	0	0	0	0	1
65	d1mti__	a.1.1.2	0	0	0	0	0	0	0	1
66	d1mtj__	a.1.1.2	0	0	0	0	0	0	0	1
67	d1naza_	a.1.1.2	0	0	0	0	0	0	0	1
68	d1o16a_	a.1.1.2	0	0	0	0	0	0	0	1
69	d1obm__	a.1.1.2	0	0	0	0	0	0	0	1
70	d1ofj__	a.1.1.2	0	0	0	0	0	0	0	1
71	d1ofk__	a.1.1.2	0	0	0	0	0	0	0	1
72	d1ufpa_	a.1.1.2	0	0	0	0	0	0	0	1
73	d2mgb__	a.1.1.2	0	0	0	0	0	0	0	1
74	d2mge__	a.1.1.2	0	0	0	0	0	0	0	1
75	d2mgf__	a.1.1.2	0	0	0	0	0	0	0	1
76	d2mgj__	a.1.1.2	0	0	0	0	0	0	0	1
77	d2spm__	a.1.1.2	0	0	0	0	0	0	0	1
78	d2spo__	a.1.1.2	0	0	0	0	0	0	0	1
79	d1dm1a_	a.1.1.2	0	0	0	0	0	0	0	1
80	d1mba__	a.1.1.2	0	0	1	1	1	1	1	1
81	d2fam__	a.1.1.2	0	0	0	0	0	0	0	1
82	d1mbs__	a.1.1.2	0	0	0	0	0	0	1	1
83	d1m6ma_	a.1.1.2	0	0	0	0	0	0	0	1
84	d1mnh__	a.1.1.2	0	0	0	0	0	0	0	1
85	d1mnia_	a.1.1.2	0	0	0	0	0	0	1	1
86	d1mnja_	a.1.1.2	0	0	0	0	0	0	0	1
87	d1mnjb_	a.1.1.2	0	0	0	0	0	0	0	1
88	d1mnka_	a.1.1.2	0	0	0	0	0	0	0	1
89	d1mwca_	a.1.1.2	0	0	0	0	0	0	0	1
90	d1myha_	a.1.1.2	0	0	0	0	0	0	0	1
91	d1myia_	a.1.1.2	0	0	0	0	0	0	0	1
92	d1myja_	a.1.1.2	0	0	0	0	0	0	0	1
93	d1bje__	a.1.1.2	0	0	0	0	0	0	0	1
94	d1dwta_	a.1.1.2	0	0	0	0	0	0	0	1
95	d1gjna_	a.1.1.2	0	0	0	0	0	0	1	1
96	d1hrm__	a.1.1.2	0	0	0	0	0	0	0	1
97	d1nz2a_	a.1.1.2	0	0	0	0	0	0	0	1
98	d1nz3a_	a.1.1.2	0	0	0	0	0	0	0	1
99	d1rse__	a.1.1.2	0	0	0	0	0	0	0	1
100	d1xch__	a.1.1.2	0	0	0	0	0	0	0	1
101	d1yma__	a.1.1.2	0	0	0	0	0	0	0	1
102	d2mm1__	a.1.1.2	0	0	0	0	0	0	0	1
103	d1emy__	a.1.1.2	0	0	0	0	0	0	1	1
104	d1lht__	a.1.1.2	0	0	0	0	0	1	1	1
105	d1myt__	a.1.1.2	0	0	0	0	1	1	1	1
106	d1eca__	a.1.1.2	0	0	0	1	1	1	1	1
107	d2gdm__	a.1.1.2	1	1	1	1	1	1	1	1
108	d1fsla_	a.1.1.2	0	0	0	0	0	1	1	1
109	d1d8ua_	a.1.1.2	0	0	0	0	1	1	1	1
110	d1a3oa_	a.1.1.2	0	0	0	0	0	0	0	1
111	d1aj9a_	a.1.1.2	0	0	0	0	0	0	0	1
112	d1baba_	a.1.1.2	0	0	0	0	0	0	0	1
113	d1bz1a_	a.1.1.2	0	0	0	0	0	0	0	1
114	d1bzza_	a.1.1.2	0	0	0	0	0	0	0	1
115	d1c7ca1	a.1.1.2	0	0	0	0	0	0	0	1
116	d1c7da2	a.1.1.2	0	0	0	0	0	0	0	1
117	d1dsha_	a.1.1.2	0	0	0	0	0	0	0	1
118	d1glia_	a.1.1.2	0	0	0	0	0	0	0	1
119	d1irda_	a.1.1.2	0	0	1	1	1	1	1	1
120	d1j7ya_	a.1.1.2	0	0	0	0	0	0	0	1
121	d1ns9a_	a.1.1.2	0	0	0	0	0	0	0	1
122	d1o1ja1	a.1.1.2	0	0	0	0	0	0	0	1
123	d1o1ja2	a.1.1.2	0	0	0	0	0	0	0	1
124	d1o1ka_	a.1.1.2	0	0	0	0	0	0	0	1
125	d1o1la1	a.1.1.2	0	0	0	0	0	0	0	1
126	d1o1la2	a.1.1.2	0	0	0	0	0	0	0	1
127	d1o1ma1	a.1.1.2	0	0	0	0	0	0	0	1
128	d1o1na1	a.1.1.2	0	0	0	0	0	0	0	1
129	d1o1na2	a.1.1.2	0	0	0	0	0	0	0	1
130	d1o1oa_	a.1.1.2	0	0	0	0	0	0	0	1
131	d1r1ya_	a.1.1.2	0	0	0	0	0	0	0	1
132	d1vwta_	a.1.1.2	0	0	0	0	0	0	0	1
133	d1jeba_	a.1.1.2	0	0	0	0	0	1	1	1
134	d1ibea_	a.1.1.2	0	0	0	0	0	0	0	1
135	d1iwha_	a.1.1.2	0	0	0	0	0	0	1	1
136	d2dhba_	a.1.1.2	0	0	0	0	0	0	0	1
137	d1hdsa_	a.1.1.2	0	0	0	0	0	0	1	1
138	d1g08a_	a.1.1.2	0	0	0	0	0	0	1	1
139	d1qpwa_	a.1.1.2	0	0	0	0	0	0	1	1
140	d1fhja_	a.1.1.2	0	0	0	0	0	0	1	1
141	d1hbra_	a.1.1.2	0	0	0	0	0	0	1	1
142	d1a4fa_	a.1.1.2	0	0	0	0	0	1	1	1
143	d1c40a_	a.1.1.2	0	0	0	0	0	0	0	1
144	d1fawa_	a.1.1.2	0	0	0	0	0	0	0	1
145	d1wmua_	a.1.1.2	0	0	0	0	0	1	1	1
146	d1outa_	a.1.1.2	0	0	0	0	0	1	1	1
147	d1s5xa_	a.1.1.2	0	0	0	0	0	0	0	1
148	d1cg5a_	a.1.1.2	0	0	0	0	1	1	1	1
149	d1la6a_	a.1.1.2	0	0	0	0	1	0	1	1
150	d1spga_	a.1.1.2	0	0	0	0	0	1	1	1
151	d1gcva_	a.1.1.2	0	0	0	1	1	1	1	1
152	d1v4wa_	a.1.1.2	0	0	0	0	0	1	1	1
153	d1a00b_	a.1.1.2	0	0	0	0	0	0	0	1
154	d1a01b_	a.1.1.2	0	0	0	0	0	0	0	1
155	d1a0xb_	a.1.1.2	0	0	0	0	0	0	0	1
156	d1a0yb_	a.1.1.2	0	0	0	0	0	0	0	1
157	d1a3nb_	a.1.1.2	0	0	0	0	0	0	0	1
158	d1axfb_	a.1.1.2	0	0	0	0	0	0	0	1
159	d1buwb_	a.1.1.2	0	0	0	0	0	0	0	1
160	d1c7cb_	a.1.1.2	0	0	0	0	0	0	0	1
161	d1cmyb_	a.1.1.2	0	0	0	0	0	0	0	1
162	d1dxtb_	a.1.1.2	0	0	0	0	0	0	0	1
163	d1dxub_	a.1.1.2	0	0	0	0	0	0	0	1
164	d1dxvb_	a.1.1.2	0	0	0	0	0	0	0	1
165	d1gbub_	a.1.1.2	0	0	0	0	0	0	0	1
166	d1gbvb_	a.1.1.2	0	0	0	0	0	0	0	1
167	d1hbab_	a.1.1.2	0	0	0	0	0	0	0	1
168	d1hdbb_	a.1.1.2	0	0	0	0	0	0	0	1
169	d1irdb_	a.1.1.2	1	1	0	0	1	1	1	1
170	d1j7yb_	a.1.1.2	0	0	0	0	0	0	0	1
171	d1k1kb_	a.1.1.2	0	0	0	0	0	0	0	1
172	d1nqpb_	a.1.1.2	0	0	0	0	0	0	0	1
173	d1o1jb_	a.1.1.2	0	0	0	0	0	0	0	1
174	d1o1mb_	a.1.1.2	0	0	0	0	0	0	0	1
175	d1o1ob_	a.1.1.2	0	0	0	0	0	0	0	1
176	d1o1pb_	a.1.1.2	0	0	0	0	0	0	0	1
177	d2hbsb_	a.1.1.2	0	0	0	0	0	0	0	1
178	d2hheb_	a.1.1.2	0	0	0	0	0	0	0	1
179	d6hbwb_	a.1.1.2	0	0	0	0	0	0	0	1
180	d1fdhg_	a.1.1.2	0	0	0	0	0	0	0	1
181	d1i3da_	a.1.1.2	0	0	0	0	0	0	1	1
182	d1a9we_	a.1.1.2	0	0	0	0	0	0	1	1
183	d1iwhb_	a.1.1.2	0	0	0	0	0	0	1	1
184	d2dhbb_	a.1.1.2	0	0	0	0	0	0	0	1
185	d1hdsb_	a.1.1.2	0	0	0	0	0	0	1	1
186	d1g08b_	a.1.1.2	0	0	0	0	0	0	1	1
187	d1qpwb_	a.1.1.2	0	0	0	0	0	0	1	1
188	d1fhjb_	a.1.1.2	0	0	0	0	0	0	1	1
189	d1jebb_	a.1.1.2	0	0	0	0	0	0	1	1
190	d1jebd_	a.1.1.2	0	0	0	0	0	0	0	1
191	d1hbrb_	a.1.1.2	0	0	0	0	0	0	0	1
192	d1hbrd_	a.1.1.2	0	0	0	0	0	0	0	1
193	d1a4fb_	a.1.1.2	0	0	0	0	0	0	1	1
194	d1fawb_	a.1.1.2	0	0	0	0	0	0	0	1
195	d1v75b_	a.1.1.2	0	0	0	0	0	0	0	1
196	d1wmub_	a.1.1.2	0	0	0	1	0	1	1	1
197	d1outb_	a.1.1.2	0	0	0	0	0	1	1	1
198	d1pbxb_	a.1.1.2	0	0	0	0	0	0	0	1
199	d1s5xb_	a.1.1.2	0	0	0	0	0	0	0	1
200	d1cg5b_	a.1.1.2	0	0	0	1	1	1	1	1
201	d1la6b_	a.1.1.2	0	0	0	0	0	1	1	1
202	d1t1nb_	a.1.1.2	0	0	0	0	0	0	0	1
203	d1spgb_	a.1.1.2	0	0	0	0	0	1	1	1
204	d1gcvb_	a.1.1.2	0	0	0	1	1	1	1	1
205	d1gcwb_	a.1.1.2	0	0	1	0	0	0	0	1
206	d1v4ub_	a.1.1.2	0	0	0	0	0	0	0	1
207	d1v4wb_	a.1.1.2	0	0	0	0	1	1	1	1
208	d1ch4a_	a.1.1.2	0	0	0	0	0	0	1	1
209	d1it2a_	a.1.1.2	0	1	1	1	1	1	1	1
210	d1f5oa_	a.1.1.2	0	0	0	0	0	0	0	1
211	d2lhb__	a.1.1.2	0	0	0	0	1	1	1	1
212	d1uc3a_	a.1.1.2	0	0	0	0	0	0	0	1
213	d1ash__	a.1.1.2	1	1	1	1	1	1	1	1
214	d1itha_	a.1.1.2	0	1	1	1	1	1	1	1
215	d1hlb__	a.1.1.2	0	0	1	1	1	1	1	1
216	d1hlm__	a.1.1.2	0	0	0	0	0	1	1	1
217	d1oj6a_	a.1.1.2	0	0	0	0	0	0	0	1
218	d1oj6b_	a.1.1.2	0	0	0	0	0	0	0	1
219	d1oj6c_	a.1.1.2	0	0	0	0	0	0	0	1
220	d1oj6d_	a.1.1.2	0	0	0	0	0	0	0	1
221	d1q1fa_	a.1.1.2	1	1	1	1	1	1	1	1
222	d1vhba_	a.1.1.2	0	0	0	0	1	1	1	1
223	d2vhba_	a.1.1.2	0	0	0	0	0	0	0	1
224	d4vhba_	a.1.1.2	0	0	0	0	0	0	0	1
225	d1cqxa1	a.1.1.2	0	0	1	1	1	1	1	1
226	d1gvha1	a.1.1.2	0	1	0	0	1	1	1	1
227	d1ew6a_	a.1.1.2	1	1	1	1	1	1	1	1
228	d1or4a_	a.1.1.2	1	1	1	1	1	1	1	1
229	d1or4b_	a.1.1.2	0	0	0	0	0	0	0	1
230	d1or6a_	a.1.1.2	0	0	0	0	0	0	0	1
231	d1or6b_	a.1.1.2	0	0	0	0	0	0	0	1
232	d1ut0a_	a.1.1.2	0	0	0	1	1	1	1	1
233	d1v5ha_	a.1.1.2	0	0	0	0	0	0	0	1
234	d1tu9a_	a.1.1.2	1	1	1	1	1	1	1	1
235	d1phna_	a.1.1.3	0	0	0	0	0	0	1	1
236	d1f99a_	a.1.1.3	0	0	0	0	0	0	1	1
237	d1cpca_	a.1.1.3	0	0	0	0	0	0	1	1
238	d1ktpa_	a.1.1.3	0	0	0	0	0	0	0	1
239	d1jboa_	a.1.1.3	1	1	1	1	1	1	1	1
240	d1gh0a_	a.1.1.3	0	0	0	0	0	0	1	1
241	d1ha7a_	a.1.1.3	0	0	0	0	0	0	0	1
242	d1phnb_	a.1.1.3	0	0	0	0	0	0	1	1
243	d1f99b_	a.1.1.3	0	0	0	0	0	0	1	1
244	d1cpcb_	a.1.1.3	0	0	0	0	0	0	1	1
245	d1cpcl_	a.1.1.3	0	0	0	0	0	0	0	1
246	d1jbob_	a.1.1.3	0	0	1	1	1	1	1	1
247	d1gh0b_	a.1.1.3	0	0	0	0	0	0	1	1
248	d1ha7b_	a.1.1.3	0	0	0	0	0	0	0	1
249	d1alla_	a.1.1.3	0	0	0	1	1	1	1	1
250	d1b33a_	a.1.1.3	0	0	0	0	0	0	1	1
251	d1kn1a_	a.1.1.3	0	0	0	0	0	0	1	1
252	d1allb_	a.1.1.3	0	0	0	1	1	1	1	1
253	d1b33b_	a.1.1.3	0	0	0	0	0	0	0	1
254	d1kn1b_	a.1.1.3	0	0	0	0	0	0	0	1
255	d1liaa_	a.1.1.3	0	0	0	0	0	0	1	1
256	d1b8da_	a.1.1.3	0	0	0	1	1	1	1	1
257	d1eyxa_	a.1.1.3	0	0	0	0	0	0	1	1
258	d1liab_	a.1.1.3	0	0	0	0	0	0	0	1
259	d1b8db_	a.1.1.3	0	0	0	0	0	0	1	1
260	d1eyxb_	a.1.1.3	0	0	0	0	0	0	1	1
261	d1qgwc_	a.1.1.3	0	1	0	0	0	1	1	1
262	d1qgwd_	a.1.1.3	0	0	0	0	0	0	0	1
263	d1nekb1	a.1.2.1	0	0	1	1	1	1	1	1
264	d1kf6b1	a.1.2.1	0	1	0	1	1	1	1	1
265	d1qlab1	a.1.2.1	1	1	1	1	1	1	1	1
266	d1h7wa1	a.1.2.2	1	1	1	1	1	1	1	1
267	d1grj_1	a.2.1.1	0	1	1	1	1	1	1	1
268	d1jj2u_	a.2.2.1	1	1	1	1	1	1	1	1
269	d1r73a_	a.2.2.1	0	0	0	1	1	1	1	1
270	d1fpoa1	a.2.3.1	1	1	1	1	1	1	1	1
271	d1hdj__	a.2.3.1	0	1	1	1	1	1	1	1
272	d1bqz__	a.2.3.1	0	0	0	0	0	0	0	1
273	d1xbl__	a.2.3.1	0	0	0	0	1	1	1	1
274	d1n4ca_	a.2.3.1	0	0	0	0	0	0	1	1
275	d1nz6a_	a.2.3.1	1	1	1	1	1	1	1	1
276	d1nz6b_	a.2.3.1	0	0	0	0	0	0	0	1
277	d1iura_	a.2.3.1	0	1	1	1	1	1	1	1
278	d1fafa_	a.2.3.1	0	0	1	1	1	1	1	1
279	d1gh6a_	a.2.3.1	1	1	1	1	1	1	1	1
280	d1du2a_	a.2.4.1	1	1	1	1	1	1	1	1
281	d1fxkc_	a.2.5.1	0	1	1	1	1	1	1	1
282	d1fxka_	a.2.5.1	1	1	1	1	1	1	1	1
283	d1fxkb_	a.2.5.1	0	0	0	0	0	0	0	1
284	d1cxzb_	a.2.6.1	1	1	1	1	1	1	1	1
285	d1urfa_	a.2.6.1	0	1	1	1	1	1	1	1
286	d1seta1	a.2.7.1	1	1	1	1	1	1	1	1
287	d1eiya1	a.2.7.2	1	1	1	1	1	1	1	1
288	d1ivsa1	a.2.7.3	0	0	1	1	1	1	1	1
289	d1lrza1	a.2.7.4	1	1	1	1	1	1	1	1
290	d1k4ta1	a.2.8.1	1	1	1	1	1	1	1	1
291	d1r49a1	a.2.8.1	0	0	0	0	0	0	0	1
292	d1rrja1	a.2.8.1	0	0	0	0	0	0	0	1
293	d1e52a_	a.2.9.1	0	0	0	0	0	0	0	1
294	d1qoja_	a.2.9.1	1	1	1	1	1	1	1	1
295	d1qojb_	a.2.9.1	0	0	0	0	0	0	0	1
296	d1aqt_1	a.2.10.1	1	1	1	1	1	1	1	1
297	d1bsna1	a.2.10.1	0	0	0	0	0	0	0	1
298	d1fs0e1	a.2.10.1	0	0	0	0	0	0	0	1
299	d1e79h1	a.2.10.1	1	1	1	1	1	1	1	1
300	d1idsa1	a.2.11.1	0	0	0	0	0	1	1	1
301	d1dt0a1	a.2.11.1	0	0	0	0	0	0	1	1
302	d3sdpa1	a.2.11.1	0	0	0	0	0	0	0	1
303	d1isaa1	a.2.11.1	0	0	0	0	0	1	1	1
304	d1my6a1	a.2.11.1	0	0	0	1	1	1	1	1
305	d1coja1	a.2.11.1	1	1	1	1	1	1	1	1
306	d1sssa1	a.2.11.1	0	0	0	0	0	0	1	1
307	d1b06a1	a.2.11.1	0	0	0	1	1	1	1	1
308	d1ma1a1	a.2.11.1	0	0	0	0	0	1	1	1
309	d1p7ga1	a.2.11.1	0	0	0	0	0	1	1	1
310	d1ap6a1	a.2.11.1	0	0	0	0	0	0	0	1
311	d1luwa1	a.2.11.1	0	0	0	0	0	0	0	1
312	d1n0na1	a.2.11.1	0	0	0	0	0	0	0	1
313	d1pl4a1	a.2.11.1	0	0	0	0	0	1	1	1
314	d1pm9a1	a.2.11.1	0	0	0	0	1	0	0	1
315	d1vara1	a.2.11.1	0	0	0	0	0	0	0	1
316	d1kkca1	a.2.11.1	0	0	0	0	0	1	1	1
317	d1kkcb1	a.2.11.1	0	0	0	0	0	0	0	1
318	d1en5a1	a.2.11.1	0	0	0	0	0	0	0	1
319	d1i08a1	a.2.11.1	0	0	0	0	0	0	0	1
320	d1ix9a1	a.2.11.1	1	1	1	1	1	1	1	1
321	d1mnga1	a.2.11.1	0	0	0	0	0	1	1	1
322	d1jr9a1	a.2.11.1	0	0	0	0	0	1	1	1
323	d1gv3a1	a.2.11.1	0	0	0	0	1	1	1	1
324	d1bsma1	a.2.11.1	0	0	0	0	1	1	1	1
325	d1qnnd1	a.2.11.1	0	0	0	0	0	0	0	1
326	d1uera1	a.2.11.1	0	0	0	0	1	1	1	1
327	d1pv0a_	a.2.12.1	1	1	1	1	1	1	1	1
328	d1us6a_	a.2.13.1	1	1	1	1	1	1	1	1
329	d1us6b_	a.2.13.1	0	0	0	0	0	0	0	1
330	d1tjla1	a.2.14.1	1	1	1	1	1	1	1	1
331	d1dava_	a.139.1.1	0	0	0	0	1	1	1	1
332	d1ohzb_	a.139.1.1	1	1	1	1	1	1	1	1
333	d1gjja1	a.140.1.1	0	0	0	0	0	0	0	1
334	d1gjja2	a.140.1.1	0	0	0	0	0	0	1	1
335	d1h9ea_	a.140.1.1	1	1	1	1	1	1	1	1
336	d1h9fa_	a.140.1.1	1	1	1	1	1	1	1	1
337	d1jeia_	a.140.1.1	0	0	1	1	1	1	1	1
338	d1jeqa1	a.140.2.1	1	1	1	1	1	1	1	1
339	d1jjra_	a.140.2.1	0	0	0	0	0	0	0	1
340	d1kcfa1	a.140.2.1	1	1	1	1	1	1	1	1
341	d1kcfb1	a.140.2.1	0	0	0	0	0	0	0	1
342	d1h1js_	a.140.2.1	1	1	1	1	1	1	1	1
343	d1a62_1	a.140.3.1	1	1	1	1	1	1	1	1
344	d1a8va1	a.140.3.1	0	0	0	0	0	0	0	1
345	d1e7la1	a.140.4.1	1	1	1	1	1	1	1	1
346	d1v65a_	a.212.1.1	1	1	1	1	1	1	1	1
347	d1c75a_	a.3.1.1	1	1	1	1	1	1	1	1
348	d1ctj__	a.3.1.1	1	1	1	1	1	1	1	1
349	d1dvh__	a.3.1.1	0	0	0	0	0	0	1	1
350	d2dvh__	a.3.1.1	0	0	0	0	0	0	0	1
351	d1cyi__	a.3.1.1	0	0	0	0	0	0	0	1
352	d1cyj__	a.3.1.1	0	0	0	0	0	1	1	1
353	d1c6s__	a.3.1.1	0	0	0	0	0	1	1	1
354	d1f1fa_	a.3.1.1	0	0	0	0	0	1	1	1
355	d1kiba_	a.3.1.1	0	0	0	0	0	0	0	1
356	d1c6oa_	a.3.1.1	0	0	0	0	0	0	0	1
357	d1c6ra_	a.3.1.1	0	0	0	0	0	0	1	1
358	d1gdva_	a.3.1.1	0	0	0	0	1	1	1	1
359	d1ls9a_	a.3.1.1	0	0	0	0	0	1	1	1
360	d1c52__	a.3.1.1	1	1	1	1	1	1	1	1
361	d1dt1a_	a.3.1.1	0	0	0	0	0	0	0	1
362	d1foca_	a.3.1.1	0	0	0	0	0	0	0	1
363	d1qyza_	a.3.1.1	0	0	0	0	0	0	0	1
364	d1cnoa_	a.3.1.1	0	0	0	0	1	1	1	1
365	d1cnog_	a.3.1.1	0	0	0	0	0	0	0	1
366	d1i6da_	a.3.1.1	0	0	0	0	0	0	0	1
367	d1ql3a_	a.3.1.1	0	0	0	1	1	1	1	1
368	d1ayg__	a.3.1.1	0	1	0	0	0	1	1	1
369	d1a56__	a.3.1.1	0	0	0	0	0	1	1	1
370	d1e29a_	a.3.1.1	1	1	1	1	1	1	1	1
371	d1f1ca_	a.3.1.1	0	0	0	0	0	1	1	1
372	d1mz4a_	a.3.1.1	0	0	0	0	1	1	1	1
373	d1chh__	a.3.1.1	0	0	0	0	0	0	0	1
374	d1chi__	a.3.1.1	0	0	0	0	0	0	0	1
375	d1chj__	a.3.1.1	0	0	0	0	0	0	0	1
376	d1cie__	a.3.1.1	0	0	0	0	0	0	0	1
377	d1cif__	a.3.1.1	0	0	0	0	0	0	0	1
378	d1cig__	a.3.1.1	0	0	0	0	0	0	0	1
379	d1cih__	a.3.1.1	0	0	1	0	0	0	0	1
380	d1crg__	a.3.1.1	0	0	0	0	0	0	0	1
381	d1crh__	a.3.1.1	0	0	0	0	0	0	0	1
382	d1crj__	a.3.1.1	0	0	0	0	0	0	0	1
383	d1csu__	a.3.1.1	0	0	0	0	0	0	0	1
384	d1csv__	a.3.1.1	0	0	0	0	0	0	0	1
385	d1csw__	a.3.1.1	0	0	0	0	0	0	0	1
386	d1csx__	a.3.1.1	0	0	0	0	0	0	0	1
387	d1ctz__	a.3.1.1	0	0	0	0	0	0	0	1
388	d1fhb__	a.3.1.1	0	0	0	0	0	0	0	1
389	d1irv__	a.3.1.1	0	0	0	0	0	0	0	1
390	d1irw__	a.3.1.1	0	0	0	0	0	0	0	1
391	d1lmsa_	a.3.1.1	0	0	0	0	0	0	0	1
392	d1rap__	a.3.1.1	0	0	0	0	0	0	0	1
393	d1raq__	a.3.1.1	0	0	0	0	0	0	0	1
394	d1s6vb_	a.3.1.1	0	0	0	0	0	0	0	1
395	d1u74b_	a.3.1.1	0	0	0	0	0	0	0	1
396	d1ycc__	a.3.1.1	0	0	0	1	1	1	1	1
397	d1yea__	a.3.1.1	0	0	0	0	0	0	0	1
398	d1yeb__	a.3.1.1	0	0	0	0	0	0	0	1
399	d1ytc__	a.3.1.1	0	0	0	0	0	0	1	1
400	d2ycc__	a.3.1.1	0	0	0	0	0	0	0	1
401	d1wejf_	a.3.1.1	0	0	0	0	0	0	1	1
402	d1ccr__	a.3.1.1	0	0	0	0	0	1	1	1
403	d5cytr_	a.3.1.1	0	0	0	0	0	1	1	1
404	d1cyc__	a.3.1.1	0	0	0	0	0	0	0	1
405	d1j3sa_	a.3.1.1	0	0	0	0	0	0	1	1
406	d1qn2a_	a.3.1.1	0	0	0	0	1	1	1	1
407	d1qn2b_	a.3.1.1	0	0	0	0	0	0	0	1
408	d3c2c__	a.3.1.1	0	0	0	0	1	1	1	1
409	d1c2ra_	a.3.1.1	0	0	0	0	0	0	0	1
410	d1vyda_	a.3.1.1	0	0	0	0	0	1	1	1
411	d1cxc__	a.3.1.1	0	0	0	0	1	1	1	1
412	d2cxba_	a.3.1.1	0	0	0	0	0	0	0	1
413	d1co6a_	a.3.1.1	0	0	0	0	1	1	1	1
414	d1i8oa_	a.3.1.1	1	1	1	1	1	1	1	1
415	d1hroa_	a.3.1.1	0	0	0	0	1	1	1	1
416	d155c__	a.3.1.1	0	0	0	0	0	0	1	1
417	d1cot__	a.3.1.1	0	0	0	1	1	1	1	1
418	d1jdla_	a.3.1.1	0	0	0	0	0	1	1	1
419	d1h32b_	a.3.1.1	1	1	1	1	1	1	1	1
420	d1cc5__	a.3.1.1	1	1	1	1	1	1	1	1
421	d1kx7a_	a.3.1.1	0	0	0	0	1	1	1	1
422	d1cch__	a.3.1.1	0	0	0	0	0	0	0	1
423	d1cor__	a.3.1.1	0	0	0	0	0	0	1	1
424	d1fi3a_	a.3.1.1	0	0	0	0	0	1	1	1
425	d1dvva_	a.3.1.1	0	0	0	0	0	0	0	1
426	d451c__	a.3.1.1	0	0	1	1	1	1	1	1
427	d2mtac_	a.3.1.1	0	0	0	0	0	1	1	1
428	d1gks__	a.3.1.1	0	0	1	1	1	1	1	1
429	d1dw0a_	a.3.1.1	0	0	1	1	1	1	1	1
430	d1gu2a_	a.3.1.1	1	1	1	1	1	1	1	1
431	d1gu2b_	a.3.1.1	0	0	0	0	0	0	0	1
432	d1diic_	a.3.1.1	0	0	0	0	0	0	0	1
433	d1diqc_	a.3.1.1	1	1	1	1	1	1	1	1
434	d1umma_	a.3.1.1	1	1	1	1	1	1	1	1
435	d1aofa1	a.3.1.2	0	0	0	0	0	0	0	1
436	d1aofb1	a.3.1.2	0	0	0	0	0	0	0	1
437	d1aomb1	a.3.1.2	0	0	0	0	0	0	0	1
438	d1aoqa1	a.3.1.2	0	0	0	0	0	0	0	1
439	d1dy7b1	a.3.1.2	0	0	0	0	0	0	1	1
440	d1gq1a1	a.3.1.2	0	0	0	0	0	0	0	1
441	d1h9xa1	a.3.1.2	0	0	0	0	0	0	0	1
442	d1h9xb1	a.3.1.2	0	0	0	0	0	0	0	1
443	d1h9ya1	a.3.1.2	0	0	0	0	0	0	0	1
444	d1h9yb1	a.3.1.2	0	0	0	0	0	0	1	1
445	d1hj3a1	a.3.1.2	0	0	0	0	0	0	0	1
446	d1hj3b1	a.3.1.2	0	0	0	0	0	0	0	1
447	d1hj5a1	a.3.1.2	0	0	0	0	0	0	0	1
448	d1bl9a1	a.3.1.2	0	0	0	0	0	0	0	1
449	d1gjqa1	a.3.1.2	0	0	0	0	0	0	0	1
450	d1hzua1	a.3.1.2	0	0	0	0	0	0	0	1
451	d1nira1	a.3.1.2	0	0	0	0	1	1	1	1
452	d1nirb1	a.3.1.2	0	0	0	0	0	0	0	1
453	d1e2ra1	a.3.1.2	0	0	0	0	0	0	0	1
454	d1e2rb1	a.3.1.2	0	0	0	0	0	0	0	1
455	d1qksa1	a.3.1.2	1	1	1	1	1	1	1	1
456	d1kb0a1	a.3.1.6	1	1	1	1	1	1	1	1
457	d1kv9a1	a.3.1.6	0	0	1	1	1	1	1	1
458	d1l0ld1	a.3.1.3	0	0	0	0	0	1	1	1
459	d1bccd2	a.3.1.3	0	0	0	0	0	0	0	1
460	d1ezvd1	a.3.1.3	1	1	1	1	1	1	1	1
461	d1m70a1	a.3.1.4	1	1	1	1	1	1	1	1
462	d1m70a2	a.3.1.4	0	0	1	1	1	1	1	1
463	d1h1oa1	a.3.1.4	0	0	1	1	1	1	1	1
464	d1h1oa2	a.3.1.4	0	0	0	1	1	1	1	1
465	d1h1ob1	a.3.1.4	0	0	0	0	0	0	0	1
466	d1fcdc1	a.3.1.4	0	0	1	1	1	1	1	1
467	d1fcdc2	a.3.1.4	1	1	1	1	1	1	1	1
468	d1h32a1	a.3.1.8	1	1	1	1	1	1	1	1
469	d1h32a2	a.3.1.8	1	1	1	1	1	1	1	1
470	d1eb7a1	a.3.1.5	0	0	0	0	0	1	1	1
471	d1eb7a2	a.3.1.5	0	0	0	0	0	1	1	1
472	d1nmla1	a.3.1.5	0	0	0	0	1	1	1	1
473	d1nmla2	a.3.1.5	0	0	0	0	1	1	1	1
474	d1rz6a2	a.3.1.5	0	0	0	0	0	0	0	1
475	d1iqca1	a.3.1.5	1	1	1	1	1	1	1	1
476	d1iqca2	a.3.1.5	1	1	1	1	1	1	1	1
477	d1pbya1	a.3.1.7	1	1	1	1	1	1	1	1
478	d1pbya2	a.3.1.7	1	1	1	1	1	1	1	1
479	d1jmxa1	a.3.1.7	0	0	0	1	1	1	1	1
480	d1jmxa2	a.3.1.7	0	0	0	0	0	1	1	1
481	d1du0a_	a.4.1.1	0	0	0	0	0	0	1	1
482	d1du0b_	a.4.1.1	0	0	0	0	0	0	0	1
483	d1enh__	a.4.1.1	0	0	0	0	0	0	0	1
484	d1hddc_	a.4.1.1	0	0	0	0	0	0	0	1
485	d1p7ia_	a.4.1.1	0	0	0	1	1	1	1	1
486	d1p7ib_	a.4.1.1	0	0	0	0	0	0	0	1
487	d1p7ic_	a.4.1.1	0	0	0	0	0	0	0	1
488	d1p7id_	a.4.1.1	0	0	0	0	0	0	0	1
489	d1p7ja_	a.4.1.1	0	0	0	0	0	0	0	1
490	d1p7jb_	a.4.1.1	0	0	0	0	0	0	0	1
491	d1p7jc_	a.4.1.1	0	0	0	0	0	0	0	1
492	d1p7jd_	a.4.1.1	0	0	0	0	0	0	0	1
493	d2hdda_	a.4.1.1	0	0	0	0	0	0	0	1
494	d2hddb_	a.4.1.1	0	0	0	0	0	0	0	1
495	d3hdda_	a.4.1.1	0	0	0	0	0	0	0	1
496	d3hddb_	a.4.1.1	0	0	0	0	0	0	0	1
497	d1akha_	a.4.1.1	0	0	0	1	1	1	1	1
498	d1f43a_	a.4.1.1	0	0	0	0	0	0	1	1
499	d1le8a_	a.4.1.1	0	0	0	0	0	0	0	1
500	d1mh3a1	a.4.1.1	0	0	0	0	0	0	0	1
501	d1mh4a1	a.4.1.1	0	0	0	0	0	0	0	1
502	d1yrna_	a.4.1.1	0	0	1	0	0	0	0	1
503	d1akhb_	a.4.1.1	0	0	0	0	0	0	1	1
504	d1aplc_	a.4.1.1	0	0	0	0	0	0	0	1
505	d1k61a_	a.4.1.1	1	1	1	1	1	1	1	1
506	d1k61b_	a.4.1.1	0	0	0	0	0	0	0	1
507	d1k61c_	a.4.1.1	0	0	0	0	0	0	0	1
508	d1k61d_	a.4.1.1	0	0	0	0	0	0	0	1
509	d1le8b_	a.4.1.1	0	0	0	0	0	0	0	1
510	d1mnmc_	a.4.1.1	0	0	0	0	0	0	1	1
511	d1lfb__	a.4.1.1	1	1	1	1	1	1	1	1
512	d2lfb__	a.4.1.1	0	0	0	0	0	0	1	1
513	d1ic8a1	a.4.1.1	0	0	0	0	0	0	0	1
514	d1ic8b1	a.4.1.1	0	0	0	0	0	0	0	1
515	d1e3oc1	a.4.1.1	0	0	1	1	1	1	1	1
516	d1gt0c1	a.4.1.1	0	0	0	0	0	0	1	1
517	d1hf0a1	a.4.1.1	0	0	0	0	0	0	0	1
518	d1o4xa1	a.4.1.1	0	0	0	0	0	0	1	1
519	d1octc1	a.4.1.1	0	0	0	0	0	0	0	1
520	d1pog__	a.4.1.1	0	0	0	0	0	0	0	1
521	d1au7a1	a.4.1.1	0	0	0	0	0	1	1	1
522	d1ftt__	a.4.1.1	0	0	0	0	0	1	1	1
523	d1hdp__	a.4.1.1	0	0	0	0	0	0	1	1
524	d1ocp__	a.4.1.1	0	0	0	0	0	1	1	1
525	d1b72a_	a.4.1.1	0	0	1	0	1	1	1	1
526	d1pufa_	a.4.1.1	0	0	0	1	1	1	1	1
527	d1b72b_	a.4.1.1	0	0	0	0	0	0	0	1
528	d1pufb_	a.4.1.1	0	0	1	1	1	1	1	1
529	d1du6a_	a.4.1.1	0	0	0	0	0	0	1	1
530	d1lfup_	a.4.1.1	0	0	0	0	0	0	0	1
531	d1bw5__	a.4.1.1	0	0	0	1	1	1	1	1
532	d1ig7a_	a.4.1.1	0	0	0	0	1	1	1	1
533	d1hom__	a.4.1.1	0	0	0	0	0	0	1	1
534	d1san__	a.4.1.1	0	0	0	0	0	0	0	1
535	d2hoa__	a.4.1.1	0	0	0	0	0	0	0	1
536	d9anta_	a.4.1.1	0	0	0	0	0	1	1	1
537	d1b8ia_	a.4.1.1	0	0	0	0	0	0	1	1
538	d1b8ib_	a.4.1.1	0	0	0	0	0	0	1	1
539	d1jgga_	a.4.1.1	0	0	0	0	1	1	1	1
540	d1ftz__	a.4.1.1	0	0	0	0	0	0	1	1
541	d1nk3p_	a.4.1.1	0	0	0	0	0	0	0	1
542	d1qrya_	a.4.1.1	0	0	0	0	1	0	0	1
543	d1vnd__	a.4.1.1	0	0	0	1	0	1	1	1
544	d1fjla_	a.4.1.1	1	1	1	1	1	1	1	1
545	d1fjlb_	a.4.1.1	0	0	0	0	0	0	0	1
546	d1fjlc_	a.4.1.1	0	0	0	0	0	0	0	1
547	d1mija_	a.4.1.1	1	1	1	1	1	1	1	1
548	d1uhsa_	a.4.1.1	0	0	1	1	1	1	1	1
549	d1hcra_	a.4.1.2	1	1	1	1	1	1	1	1
550	d1ijwc_	a.4.1.2	0	0	0	0	0	0	0	1
551	d1jj8c_	a.4.1.2	0	0	0	0	0	0	0	1
552	d1jkoc_	a.4.1.2	0	0	0	0	0	0	0	1
553	d1jkqc_	a.4.1.2	0	0	0	0	0	0	0	1
554	d1gdta1	a.4.1.2	1	1	1	1	1	1	1	1
555	d1tc3c_	a.4.1.2	1	1	1	1	1	1	1	1
556	d1u78a1	a.4.1.2	0	0	0	0	0	0	0	1
557	d1u78a2	a.4.1.2	1	1	1	1	1	1	1	1
558	d2ezk__	a.4.1.2	0	0	0	0	0	0	0	1
559	d2ezl__	a.4.1.2	1	1	1	1	1	1	1	1
560	d2ezh__	a.4.1.2	1	1	1	1	1	1	1	1
561	d2ezi__	a.4.1.2	0	0	0	0	0	0	0	1
562	d1guua_	a.4.1.3	0	0	0	0	1	1	1	1
563	d1gv2a1	a.4.1.3	0	0	0	0	0	0	0	1
564	d1gv2a2	a.4.1.3	0	0	0	1	1	1	1	1
565	d1gv5a_	a.4.1.3	0	0	0	0	0	0	0	1
566	d1gvda_	a.4.1.3	1	1	1	1	1	1	1	1
567	d1h88c1	a.4.1.3	0	0	0	0	0	0	0	1
568	d1h89c3	a.4.1.3	0	0	0	0	0	0	0	1
569	d1idz__	a.4.1.3	0	0	0	0	0	0	0	1
570	d1mbe__	a.4.1.3	0	0	0	0	0	0	0	1
571	d1mbh__	a.4.1.3	0	0	0	0	0	0	0	1
572	d1mbk__	a.4.1.3	0	0	0	0	0	0	0	1
573	d1msec1	a.4.1.3	0	0	0	0	0	0	0	1
574	d1msec2	a.4.1.3	0	0	0	0	0	0	0	1
575	d1a5j_1	a.4.1.3	0	0	0	0	0	0	1	1
576	d1a5j_2	a.4.1.3	0	0	0	0	0	0	1	1
577	d1h8ac1	a.4.1.3	0	0	0	0	0	0	1	1
578	d1h8ac2	a.4.1.3	0	0	0	0	0	0	0	1
579	d1fexa_	a.4.1.3	1	1	1	1	1	1	1	1
580	d1ofcx1	a.4.1.3	1	1	1	1	1	1	1	1
581	d1ug2a_	a.4.1.3	1	1	1	1	1	1	1	1
582	d1ofcx2	a.4.1.13	1	1	1	1	1	1	1	1
583	d1irza_	a.4.1.11	1	1	1	1	1	1	1	1
584	d1ba5__	a.4.1.4	0	0	0	1	1	1	1	1
585	d1itya_	a.4.1.4	0	0	1	0	0	0	1	1
586	d1iv6a_	a.4.1.4	0	0	0	0	0	0	0	1
587	d1k78a1	a.4.1.5	0	0	0	0	0	0	1	1
588	d1k78a2	a.4.1.5	0	0	0	0	0	1	1	1
589	d1k78i1	a.4.1.5	0	0	0	0	0	0	0	1
590	d6paxa1	a.4.1.5	0	0	0	0	1	1	1	1
591	d6paxa2	a.4.1.5	0	0	0	1	1	1	1	1
592	d1pdnc_	a.4.1.5	1	1	1	1	1	1	1	1
593	d1igna1	a.4.1.6	1	1	1	1	1	1	1	1
594	d1igna2	a.4.1.6	1	1	1	1	1	1	1	1
595	d1bw6a_	a.4.1.7	0	0	0	0	0	0	0	1
596	d1hlva1	a.4.1.7	1	1	1	1	1	1	1	1
597	d1hlva2	a.4.1.7	1	1	1	1	1	1	1	1
598	d1iufa1	a.4.1.7	1	1	1	1	1	1	1	1
599	d1iufa2	a.4.1.7	1	1	1	1	1	1	1	1
600	d1etka_	a.4.1.12	0	0	0	0	0	0	0	1
601	d1etkb_	a.4.1.12	0	0	0	0	0	0	0	1
602	d1etoa_	a.4.1.12	0	0	0	0	0	0	0	1
603	d1etob_	a.4.1.12	0	0	0	0	0	0	0	1
604	d1etqa_	a.4.1.12	0	0	0	0	0	0	0	1
605	d1etqc_	a.4.1.12	0	0	0	0	0	0	0	1
606	d1etva_	a.4.1.12	0	0	0	0	0	0	0	1
607	d1etvb_	a.4.1.12	0	0	0	0	0	0	0	1
608	d1etwa_	a.4.1.12	0	0	0	0	0	0	0	1
609	d1etwb_	a.4.1.12	0	0	0	0	0	0	0	1
610	d1etxa_	a.4.1.12	1	1	1	1	1	1	1	1
611	d1etxb_	a.4.1.12	0	0	0	0	0	0	0	1
612	d1etyb_	a.4.1.12	0	0	0	0	0	0	0	1
613	d1f36a_	a.4.1.12	0	0	0	0	0	0	0	1
614	d1fiaa_	a.4.1.12	0	0	0	0	0	0	0	1
615	d1fipa_	a.4.1.12	0	0	0	0	0	0	1	1
616	d3fisa_	a.4.1.12	0	0	0	0	0	0	0	1
617	d4fisa_	a.4.1.12	0	0	0	0	0	0	0	1
618	d1ntca_	a.4.1.12	0	1	1	1	1	1	1	1
619	d1umqa_	a.4.1.12	1	1	1	1	1	1	1	1
620	d1g2ha_	a.4.1.12	1	1	1	1	1	1	1	1
621	d1bl0a1	a.4.1.8	1	1	1	1	1	1	1	1
622	d1bl0a2	a.4.1.8	1	1	1	1	1	1	1	1
623	d1d5ya1	a.4.1.8	0	0	0	0	0	1	1	1
624	d1d5ya2	a.4.1.8	0	0	0	1	1	1	1	1
625	d1a6i_1	a.4.1.9	0	0	0	0	0	0	1	1
626	d1bjz_1	a.4.1.9	0	0	0	0	0	0	0	1
627	d1qpia1	a.4.1.9	0	0	0	0	0	0	0	1
628	d2tct_1	a.4.1.9	1	1	1	1	1	1	1	1
629	d1jt6a1	a.4.1.9	0	0	0	1	1	1	1	1
630	d1qvta1	a.4.1.9	0	0	0	0	0	0	0	1
631	d1pb6a1	a.4.1.9	0	0	0	1	1	1	1	1
632	d1vi0a1	a.4.1.9	0	0	1	1	1	1	1	1
633	d1rkta1	a.4.1.9	1	1	1	1	1	1	1	1
634	d1rktb1	a.4.1.9	0	0	0	0	0	0	0	1
635	d1t56a1	a.4.1.9	1	1	1	1	1	1	1	1
636	d1ui5a1	a.4.1.9	0	0	1	1	1	1	1	1
637	d1ui6b1	a.4.1.9	0	0	0	0	0	0	0	1
638	d1t33a1	a.4.1.9	1	1	1	1	1	1	1	1
639	d1t33b1	a.4.1.9	0	0	0	0	0	0	0	1
640	d1sgma1	a.4.1.9	1	1	1	1	1	1	1	1
641	d1rr7a_	a.4.1.14	1	1	1	1	1	1	1	1
642	d1sfe_1	a.4.2.1	0	0	0	1	1	1	1	1
643	d1eh6a1	a.4.2.1	0	0	0	0	1	0	0	1
644	d1eh8a1	a.4.2.1	0	0	0	0	0	0	0	1
645	d1qnta1	a.4.2.1	0	0	0	0	0	1	1	1
646	d1t38a1	a.4.2.1	0	0	0	0	0	0	0	1
647	d1t39a1	a.4.2.1	0	0	0	0	0	0	0	1
648	d1t39b1	a.4.2.1	0	0	0	0	0	0	0	1
649	d1mgta1	a.4.2.1	1	1	1	1	1	1	1	1
650	d1c20a_	a.4.3.1	1	1	1	1	1	1	1	1
651	d1kqqa_	a.4.3.1	0	0	0	0	0	0	0	1
652	d1ig6a_	a.4.3.1	0	0	1	1	1	1	1	1
653	d1kkxa_	a.4.3.1	0	0	1	1	1	1	1	1
654	d1ryua_	a.4.3.1	0	0	1	1	1	1	1	1
655	d1bia_1	a.4.5.1	1	1	1	1	1	1	1	1
656	d1bib_1	a.4.5.1	0	0	0	0	0	0	0	1
657	d1hxda1	a.4.5.1	0	0	0	0	0	0	0	1
658	d1j5ya1	a.4.5.1	1	1	1	1	1	1	1	1
659	d1jhfa1	a.4.5.2	1	1	1	1	1	1	1	1
660	d1lea__	a.4.5.2	0	0	0	0	0	0	0	1
661	d1aoy__	a.4.5.3	0	0	1	1	1	1	1	1
662	d1b4aa1	a.4.5.3	1	1	1	1	1	1	1	1
663	d1f9na1	a.4.5.3	0	0	0	0	0	0	1	1
664	d1f9nb1	a.4.5.3	0	0	0	0	0	0	0	1
665	d1f9nc1	a.4.5.3	0	0	0	0	0	0	0	1
666	d1f9nd1	a.4.5.3	0	0	0	0	0	0	0	1
667	d1xcba1	a.4.5.38	1	1	1	1	1	1	1	1
668	d1hw5a1	a.4.5.4	0	0	0	0	0	0	0	1
669	d1hw5b1	a.4.5.4	0	0	0	0	0	0	0	1
670	d1i5za1	a.4.5.4	1	1	1	1	1	1	1	1
671	d1i5zb1	a.4.5.4	0	0	0	0	0	0	0	1
672	d1o3sa1	a.4.5.4	0	0	0	0	0	0	0	1
673	d1runa1	a.4.5.4	0	0	0	0	0	0	0	1
674	d1ruoa1	a.4.5.4	0	0	0	0	0	0	0	1
675	d1ruob1	a.4.5.4	0	0	0	0	0	0	0	1
676	d1ft9a1	a.4.5.4	0	0	1	1	1	1	1	1
677	d1omia2	a.4.5.4	1	1	1	1	1	1	1	1
678	d1i1ga1	a.4.5.32	0	0	0	0	1	1	1	1
679	d1ri7a1	a.4.5.32	1	1	1	1	1	1	1	1
680	d1r1ta_	a.4.5.5	1	1	1	1	1	1	1	1
681	d1r1tb_	a.4.5.5	0	0	0	0	0	0	0	1
682	d1r22a_	a.4.5.5	0	0	0	0	0	0	0	1
683	d1r22b_	a.4.5.5	0	0	0	0	0	0	0	1
684	d1r23a_	a.4.5.5	0	0	0	0	0	0	0	1
685	d1r23b_	a.4.5.5	0	0	0	0	0	0	0	1
686	d1smtb_	a.4.5.5	0	0	0	0	0	0	0	1
687	d1r1ua_	a.4.5.5	0	0	0	1	1	1	1	1
688	d1r1ub_	a.4.5.5	0	0	0	0	0	0	0	1
689	d1r1uc_	a.4.5.5	0	0	0	0	0	0	0	1
690	d1r1ud_	a.4.5.5	0	0	0	0	0	0	0	1
691	d1r1vb_	a.4.5.5	0	0	0	0	0	0	0	1
692	d1mkma1	a.4.5.33	0	1	1	1	1	1	1	1
693	d1mkmb1	a.4.5.33	0	0	0	0	0	0	0	1
694	d1jgsa_	a.4.5.28	0	1	1	1	1	1	1	1
695	d1lnwa_	a.4.5.28	1	0	1	1	1	1	1	1
696	d1lnwb_	a.4.5.28	0	0	0	0	0	0	0	1
697	d1lnwc_	a.4.5.28	0	0	0	0	0	0	0	1
698	d1lnwd_	a.4.5.28	0	0	0	0	0	0	0	1
699	d1lnwf_	a.4.5.28	0	0	0	0	0	0	0	1
700	d1lnwg_	a.4.5.28	0	0	0	0	0	0	0	1
701	d1lnwh_	a.4.5.28	0	0	0	0	0	0	0	1
702	d1lj9a_	a.4.5.28	1	1	1	1	1	1	1	1
703	d1lj9b_	a.4.5.28	0	0	0	0	0	0	0	1
704	d1hsja1	a.4.5.28	0	0	1	1	1	1	1	1
705	d1p4xa1	a.4.5.28	1	1	1	1	1	1	1	1
706	d1p4xa2	a.4.5.28	1	1	1	1	1	1	1	1
707	d1fzpb_	a.4.5.28	0	0	0	1	1	1	1	1
708	d1fzpd_	a.4.5.28	0	0	0	0	0	0	0	1
709	d1s3ja_	a.4.5.28	0	1	1	1	1	1	1	1
710	d1s3jb_	a.4.5.28	0	0	0	0	0	0	0	1
711	d1ub9a_	a.4.5.28	1	1	1	1	1	1	1	1
712	d1ku9a_	a.4.5.36	0	1	1	1	1	1	1	1
713	d1okra_	a.4.5.39	1	1	0	0	0	1	1	1
714	d1okrb_	a.4.5.39	0	0	0	0	0	0	0	1
715	d1saxa_	a.4.5.39	0	0	0	0	0	0	0	1
716	d1sd6a_	a.4.5.39	0	0	0	0	0	0	0	1
717	d1sd6b_	a.4.5.39	0	0	0	0	0	0	0	1
718	d1sd7a_	a.4.5.39	0	0	0	0	0	0	0	1
719	d1sd7b_	a.4.5.39	0	0	0	0	0	0	0	1
720	d1p6ra_	a.4.5.39	0	0	1	1	1	1	1	1
721	d1sd4a_	a.4.5.39	0	0	1	1	1	1	1	1
722	d1e2xa1	a.4.5.6	0	0	0	0	0	0	0	1
723	d1hw1a1	a.4.5.6	1	1	1	1	1	1	1	1
724	d1hw2a1	a.4.5.6	0	0	0	0	0	0	0	1
725	d1o57a1	a.4.5.40	0	1	1	1	1	1	1	1
726	d1o57b1	a.4.5.40	0	0	0	0	0	0	0	1
727	d1bm9a_	a.4.5.7	1	1	1	1	1	1	1	1
728	d1f4ka_	a.4.5.7	0	0	0	0	0	0	0	1
729	d1j0ra_	a.4.5.7	0	0	0	0	0	0	0	1
730	d1j0rb_	a.4.5.7	0	0	0	0	0	0	0	1
731	d1ixca1	a.4.5.37	1	1	1	1	1	1	1	1
732	d1b9ma1	a.4.5.8	1	1	1	1	1	1	1	1
733	d1b9na1	a.4.5.8	0	0	0	0	0	0	0	1
734	d1b9nb1	a.4.5.8	0	0	0	0	0	0	0	1
735	d1o7lc1	a.4.5.8	0	0	0	0	0	0	0	1
736	d1bjaa_	a.4.5.9	1	1	1	1	1	1	1	1
737	d1i1sa_	a.4.5.9	0	0	0	0	0	0	0	1
738	d1q1ha_	a.4.5.41	0	1	1	1	1	1	1	1
739	d1mzba_	a.4.5.42	1	1	1	1	1	1	1	1
740	d1repc1	a.4.5.10	1	1	1	1	1	1	1	1
741	d1repc2	a.4.5.10	1	1	1	1	1	1	1	1
742	d1hkqa_	a.4.5.10	0	0	1	1	1	1	1	1
743	d1hqca1	a.4.5.11	0	0	0	0	0	0	0	1
744	d1ixrc1	a.4.5.11	0	0	0	0	0	0	0	1
745	d1ixsb1	a.4.5.11	0	0	0	0	0	1	1	1
746	d1in4a1	a.4.5.11	1	1	1	1	1	1	1	1
747	d1fnna1	a.4.5.11	1	1	1	1	1	1	1	1
748	d1oywa1	a.4.5.43	1	1	1	1	1	1	1	1
749	d1ldda_	a.4.5.34	1	1	1	1	1	1	1	1
750	d1ldja1	a.4.5.34	1	1	1	1	1	1	1	1
751	d1iuya_	a.4.5.34	0	0	0	0	1	1	1	1
752	d1lvaa1	a.4.5.35	1	1	1	1	1	1	1	1
753	d1lvaa2	a.4.5.35	1	1	1	1	1	1	1	1
754	d1lvaa3	a.4.5.35	1	1	1	1	1	1	1	1
755	d1lvaa4	a.4.5.35	1	1	1	1	1	1	1	1
756	d1foka1	a.4.5.12	0	0	0	0	0	0	0	1
757	d1foka2	a.4.5.12	0	0	0	0	0	0	0	1
758	d1foka3	a.4.5.12	0	0	0	0	0	0	0	1
759	d2foka1	a.4.5.12	1	1	1	1	1	1	1	1
760	d2foka2	a.4.5.12	1	1	1	1	1	1	1	1
761	d2foka3	a.4.5.12	1	1	1	1	1	1	1	1
762	d2fokb3	a.4.5.12	0	0	0	0	0	0	0	1
763	d1f1za1	a.4.5.27	1	1	1	1	1	1	1	1
764	d1fp1d1	a.4.5.29	1	1	1	1	1	1	1	1
765	d1fpqa1	a.4.5.29	0	0	0	0	0	0	0	1
766	d1fp2a1	a.4.5.29	1	1	1	1	1	1	1	1
767	d1kyza1	a.4.5.29	0	0	0	0	0	1	1	1
768	d1kyzc1	a.4.5.29	0	0	0	0	0	0	0	1
769	d1kyze1	a.4.5.29	0	0	0	0	0	0	0	1
770	d1qzza1	a.4.5.29	1	1	1	1	1	1	1	1
771	d1tw3a1	a.4.5.29	0	0	0	0	0	1	1	1
772	d1hsta_	a.4.5.13	1	1	1	1	1	1	1	1
773	d1ghc__	a.4.5.13	0	0	0	0	1	1	1	1
774	d1uhma_	a.4.5.13	0	0	0	0	0	0	0	1
775	d1ussa_	a.4.5.13	0	0	0	1	1	1	1	1
776	d1usta_	a.4.5.13	0	0	0	0	1	1	1	1
777	d1e17a_	a.4.5.14	0	0	0	1	1	1	1	1
778	d1d5va_	a.4.5.14	1	1	1	1	1	1	1	1
779	d1jxsa_	a.4.5.14	0	0	0	0	0	1	1	1
780	d2hdca_	a.4.5.14	0	0	0	0	0	1	0	1
781	d2hfh__	a.4.5.14	0	0	0	0	0	0	1	1
782	d1kq8a_	a.4.5.14	0	0	0	0	1	1	1	1
783	d2bby__	a.4.5.15	1	1	1	1	1	1	1	1
784	d1i27a_	a.4.5.30	1	1	1	1	1	1	1	1
785	d1nhaa_	a.4.5.30	0	0	0	0	0	0	0	1
786	d1dpua_	a.4.5.16	1	1	1	1	1	1	1	1
787	d1fsha_	a.4.5.31	0	1	1	1	1	1	1	1
788	d1o7fa1	a.4.5.31	1	1	1	1	1	1	1	1
789	d1uhwa_	a.4.5.31	1	0	0	1	1	1	1	1
790	d1v3fa_	a.4.5.31	0	1	1	1	1	1	1	1
791	d1cf7a_	a.4.5.17	1	1	1	1	1	1	1	1
792	d1cf7b_	a.4.5.17	0	0	1	1	1	1	1	1
793	d1d8ja_	a.4.5.18	1	1	1	1	1	1	1	1
794	d1qbja_	a.4.5.19	0	0	0	1	1	1	1	1
795	d1qbjb_	a.4.5.19	0	0	0	0	0	0	0	1
796	d1qbjc_	a.4.5.19	0	0	0	0	0	0	0	1
797	d1qgpa_	a.4.5.19	0	0	0	0	0	0	0	1
798	d1j75a_	a.4.5.19	1	1	1	1	1	1	1	1
799	d1oyia_	a.4.5.19	1	1	1	1	1	1	1	1
800	d1sfua_	a.4.5.19	0	0	1	1	1	1	1	1
801	d1dp7p_	a.4.5.20	1	1	1	1	1	1	1	1
802	d1ka8a_	a.4.5.20	1	1	1	1	1	1	1	1
803	d1flia_	a.4.5.21	0	0	0	0	0	1	1	1
804	d1etd__	a.4.5.21	0	0	0	0	0	0	0	1
805	d1k78b_	a.4.5.21	0	0	0	0	0	0	0	1
806	d1k78f_	a.4.5.21	0	0	0	0	0	0	0	1
807	d1k79a_	a.4.5.21	0	0	0	0	0	0	1	1
808	d1md0a_	a.4.5.21	0	0	0	0	0	0	0	1
809	d1mdmb_	a.4.5.21	0	0	0	0	0	0	0	1
810	d1gvja_	a.4.5.21	1	1	1	1	1	1	1	1
811	d1gvjb_	a.4.5.21	0	0	0	0	0	0	0	1
812	d2stta_	a.4.5.21	0	0	0	0	0	0	1	1
813	d1puee_	a.4.5.21	0	0	1	1	1	1	1	1
814	d1puef_	a.4.5.21	0	0	0	0	0	0	0	1
815	d1awca_	a.4.5.21	0	0	0	0	0	1	1	1
816	d1bc8c_	a.4.5.21	0	0	0	0	0	0	1	1
817	d1hbxg_	a.4.5.21	0	0	0	1	0	1	1	1
818	d1hbxh_	a.4.5.21	0	0	0	0	0	0	0	1
819	d1k6oa_	a.4.5.21	0	0	0	0	0	0	0	1
820	d1duxc_	a.4.5.21	0	0	0	0	1	1	1	1
821	d1hks__	a.4.5.22	0	0	0	1	1	1	1	1
822	d1fbqa_	a.4.5.22	0	0	0	0	0	0	0	1
823	d1fbqb_	a.4.5.22	0	0	0	0	0	0	0	1
824	d1fbsa_	a.4.5.22	0	0	0	0	0	0	0	1
825	d1fbsb_	a.4.5.22	0	0	0	0	0	0	0	1
826	d1fbua_	a.4.5.22	0	0	0	0	0	0	0	1
827	d1fbub_	a.4.5.22	0	0	0	0	0	0	0	1
828	d1fyla_	a.4.5.22	0	0	0	0	0	0	0	1
829	d1fylb_	a.4.5.22	0	0	0	0	0	0	0	1
830	d1fyma_	a.4.5.22	0	0	0	0	0	0	0	1
831	d1fymb_	a.4.5.22	0	0	0	0	0	0	0	1
832	d2hts__	a.4.5.22	1	1	1	1	1	1	1	1
833	d3htsb_	a.4.5.22	0	0	0	0	0	0	0	1
834	d1if1a_	a.4.5.23	0	0	0	0	0	0	1	1
835	d1if1b_	a.4.5.23	0	0	0	0	0	0	0	1
836	d1irg__	a.4.5.23	0	0	0	0	0	0	0	1
837	d2irfg_	a.4.5.23	1	1	1	1	1	1	1	1
838	d1pp7u_	a.4.5.44	1	1	1	1	1	1	1	1
839	d1pp8f_	a.4.5.44	0	0	0	0	0	0	0	1
840	d1pp8m_	a.4.5.44	0	0	0	0	0	0	0	1
841	d1pp8o_	a.4.5.44	0	0	0	0	0	0	0	1
842	d1pp8u_	a.4.5.44	0	0	0	0	0	0	0	1
843	d1pp8v_	a.4.5.44	0	0	0	0	0	0	0	1
844	d1f5ta1	a.4.5.24	0	0	0	0	0	0	0	1
845	d1fwza1	a.4.5.24	0	0	0	0	0	0	0	1
846	d1g3sa1	a.4.5.24	0	0	0	0	0	0	1	1
847	d1g3ta1	a.4.5.24	0	0	0	0	0	0	0	1
848	d1p92a1	a.4.5.24	0	0	0	0	0	0	0	1
849	d1fx7a1	a.4.5.24	1	1	1	1	1	1	1	1
850	d1on1a1	a.4.5.24	0	0	0	0	0	0	0	1
851	d1on2a1	a.4.5.24	1	1	1	1	1	1	1	1
852	d1ucra_	a.4.5.45	1	1	1	1	1	1	1	1
853	d1ucrb_	a.4.5.45	0	0	0	0	0	0	0	1
854	d1s7aa_	a.4.5.46	0	0	0	1	1	1	1	1
855	d1s29a_	a.4.5.46	1	1	1	1	1	1	1	1
856	d1xgsa1	a.4.5.25	0	0	0	1	1	1	1	1
857	d1b6a_1	a.4.5.25	1	1	1	1	1	1	1	1
858	d1ufma_	a.4.5.47	1	1	1	1	1	1	1	1
859	d1tbxa_	a.4.5.48	1	1	1	1	1	1	1	1
860	d1tbxb_	a.4.5.48	0	0	0	0	0	0	0	1
861	d1r7ja_	a.4.5.49	1	1	1	1	1	1	1	1
862	d1sfxa_	a.4.5.50	1	1	1	1	1	1	1	1
863	d1sfxb_	a.4.5.50	0	0	0	0	0	0	0	1
864	d1stza1	a.4.5.51	1	1	1	1	1	1	1	1
865	d1stzb1	a.4.5.51	0	0	0	0	0	0	0	1
866	d1wlqc_	a.4.5.52	1	1	1	1	1	1	1	1
867	d1rz4a1	a.4.5.53	1	1	1	1	1	1	1	1
868	d1u5ta1	a.4.5.54	1	1	1	1	1	1	1	1
869	d1u5ta2	a.4.5.54	1	1	1	1	1	1	1	1
870	d1u5tb1	a.4.5.54	0	1	1	1	1	1	1	1
871	d1u5tb2	a.4.5.54	1	1	1	1	1	1	1	1
872	d1u5tc1	a.4.5.54	1	1	1	1	1	1	1	1
873	d1u5tc2	a.4.5.54	1	1	1	1	1	1	1	1
874	d1xd7a_	a.4.5.55	1	1	1	1	1	1	1	1
875	d1tqia1	a.4.5.56	1	1	1	1	1	1	1	1
876	d1odd__	a.4.6.1	0	0	0	0	0	0	0	1
877	d1opc__	a.4.6.1	1	1	0	1	1	1	1	1
878	d1kgsa1	a.4.6.1	1	1	1	1	1	1	1	1
879	d1gxpa_	a.4.6.1	0	0	0	0	0	0	0	1
880	d1gxpb_	a.4.6.1	0	0	0	0	0	0	0	1
881	d1gxpe_	a.4.6.1	0	0	0	0	0	0	0	1
882	d1gxqa_	a.4.6.1	0	0	1	1	1	1	1	1
883	d1qqia_	a.4.6.1	0	0	0	0	0	0	0	1
884	d1p2fa1	a.4.6.1	0	0	0	1	1	1	1	1
885	d1fsea_	a.4.6.2	1	1	1	1	1	1	1	1
886	d1fseb_	a.4.6.2	0	0	0	0	0	0	0	1
887	d1fsed_	a.4.6.2	0	0	0	0	0	0	0	1
888	d1fsee_	a.4.6.2	0	0	0	0	0	0	0	1
889	d1fsef_	a.4.6.2	0	0	0	0	0	0	0	1
890	d1h0mc1	a.4.6.2	0	0	0	0	0	0	0	1
891	d1l3la1	a.4.6.2	1	1	1	1	1	1	1	1
892	d1l3lc1	a.4.6.2	0	0	0	0	0	0	0	1
893	d1je8a_	a.4.6.2	0	0	0	1	1	1	1	1
894	d1je8e_	a.4.6.2	0	0	0	0	0	0	0	1
895	d1rnl_1	a.4.6.2	0	0	0	0	0	0	0	1
896	d1p4wa_	a.4.6.2	0	0	1	1	1	1	1	1
897	d1fc3a_	a.4.6.3	1	1	1	1	1	1	1	1
898	d1fc3b_	a.4.6.3	0	0	0	0	0	0	0	1
899	d1fc3c_	a.4.6.3	0	0	0	0	0	0	0	1
900	d1lq1a_	a.4.6.3	0	0	0	0	0	0	0	1
901	d1lq1b_	a.4.6.3	0	0	0	0	0	0	0	1
902	d1lq1c_	a.4.6.3	0	0	0	0	0	0	0	1
903	d1lq1d_	a.4.6.3	0	0	0	0	0	0	0	1
904	d1co0a_	a.4.12.1	0	0	0	0	0	0	0	1
905	d1jhga_	a.4.12.1	1	1	1	1	1	1	1	1
906	d1mi7r_	a.4.12.1	0	0	0	0	0	0	0	1
907	d1p6zn_	a.4.12.1	0	0	0	0	0	0	0	1
908	d1p6zr_	a.4.12.1	0	0	0	0	0	0	0	1
909	d1rcsa_	a.4.12.1	0	0	0	0	0	0	0	1
910	d1troa_	a.4.12.1	0	0	0	0	0	0	0	1
911	d1troc_	a.4.12.1	0	0	0	0	0	0	0	1
912	d1troe_	a.4.12.1	0	0	0	0	0	0	0	1
913	d1trog_	a.4.12.1	0	0	0	0	0	0	0	1
914	d1trra_	a.4.12.1	0	0	0	0	0	0	0	1
915	d2wrpr_	a.4.12.1	0	0	0	0	0	0	0	1
916	d3wrp__	a.4.12.1	0	0	0	0	0	0	0	1
917	d1l8qa1	a.4.12.2	0	0	0	1	1	1	1	1
918	d1j1va_	a.4.12.2	1	1	1	1	1	1	1	1
919	d1aci__	a.4.7.1	0	0	0	0	0	0	0	1
920	d1hc8a_	a.4.7.1	1	1	1	1	1	1	1	1
921	d1hc8b_	a.4.7.1	0	0	0	0	0	0	0	1
922	d1qa6a_	a.4.7.1	0	0	0	0	0	0	0	1
923	d1mmsa1	a.4.7.1	0	0	0	0	0	1	1	1
924	d1s72i_	a.4.7.1	0	0	0	0	1	1	1	1
925	d1fjgr_	a.4.8.1	1	1	1	1	1	1	1	1
926	d1g1xc_	a.4.8.1	0	0	0	0	0	0	1	1
927	d1i94r_	a.4.8.1	0	0	0	0	0	0	0	1
928	d1e3ha1	a.4.9.1	1	1	1	1	1	1	1	1
929	d1k6ya1	a.4.10.1	1	1	1	1	1	1	1	1
930	d1wjba_	a.4.10.1	0	0	0	0	0	0	0	1
931	d1wjca_	a.4.10.1	0	0	0	0	0	0	0	1
932	d1wjea_	a.4.10.1	0	0	0	0	0	0	0	1
933	d1wjfa_	a.4.10.1	0	0	0	0	0	0	1	1
934	d1e0ea_	a.4.10.1	0	0	0	0	0	1	1	1
935	d1ef4a_	a.4.11.1	0	0	0	0	1	1	1	1
936	d1i50j_	a.4.11.1	1	1	1	1	1	1	1	1
937	d1smyf1	a.4.13.1	0	1	1	1	1	1	1	1
938	d1ku2a1	a.4.13.1	0	0	0	0	0	0	0	1
939	d1rp3a1	a.4.13.1	1	1	1	1	1	1	1	1
940	d1rp3g1	a.4.13.1	0	0	0	0	0	0	0	1
941	d1smyf2	a.4.13.2	0	0	0	0	0	0	1	1
942	d1ku3a_	a.4.13.2	1	1	1	1	1	1	1	1
943	d1ku7a_	a.4.13.2	0	0	0	0	0	0	0	1
944	d1ku7d_	a.4.13.2	0	0	0	0	0	0	1	1
945	d1rioh_	a.4.13.2	0	0	0	0	0	0	0	1
946	d1or7a1	a.4.13.2	1	1	1	1	1	1	1	1
947	d1or7b1	a.4.13.2	0	0	0	0	0	0	0	1
948	d1l0oc_	a.4.13.2	0	0	0	1	1	1	1	1
949	d1rp3a2	a.4.13.2	0	0	1	1	1	1	1	1
950	d1rp3c2	a.4.13.2	0	0	0	0	0	0	0	1
951	d1rp3e2	a.4.13.2	0	0	0	0	0	0	0	1
952	d1rp3g2	a.4.13.2	0	0	0	0	0	0	0	1
953	d1sc5a2	a.4.13.2	0	0	0	0	0	0	0	1
954	d1s7oa_	a.4.13.3	1	1	1	1	1	1	1	1
955	d1s7ob_	a.4.13.3	0	0	0	0	0	0	0	1
956	d1s7oc_	a.4.13.3	0	0	0	0	0	0	0	1
957	d1r71a_	a.4.14.1	1	1	1	1	1	1	1	1
958	d1r71b_	a.4.14.1	0	0	0	0	0	0	0	1
959	d1r71c_	a.4.14.1	0	0	0	0	0	0	0	1
960	d1r71d_	a.4.14.1	0	0	0	0	0	0	0	1
961	d1vz0a1	a.4.14.1	0	1	1	1	1	1	1	1
962	d1uzca_	a.159.2.1	1	1	1	1	1	1	1	1
963	d1a6q_1	a.159.1.1	1	1	1	1	1	1	1	1
964	d1s7za_	a.159.3.1	1	1	1	1	1	1	1	1
965	d1q1va_	a.159.4.1	1	1	1	1	1	1	1	1
966	d1c7ya1	a.5.1.1	0	0	0	0	0	0	0	1
967	d1cuk_1	a.5.1.1	1	1	1	1	1	1	1	1
968	d1hjp_1	a.5.1.1	0	0	0	0	0	0	0	1
969	d1bvsa1	a.5.1.1	1	1	1	1	1	1	1	1
970	d1bvsb1	a.5.1.1	0	0	0	0	0	0	0	1
971	d1ixrb1	a.5.1.1	0	0	0	0	0	0	0	1
972	d1ixsa_	a.5.1.1	0	0	0	1	1	1	1	1
973	d1dv0a_	a.5.2.1	0	1	1	1	1	1	1	1
974	d1f4ia_	a.5.2.1	0	0	0	0	0	0	0	1
975	d1ifya_	a.5.2.1	1	1	1	1	1	1	1	1
976	d1oqya1	a.5.2.1	0	0	0	0	0	0	0	1
977	d1oqya2	a.5.2.1	0	0	0	0	0	0	0	1
978	d1q02a_	a.5.2.1	1	1	1	1	1	1	1	1
979	d1pgya_	a.5.2.1	1	1	1	1	1	1	1	1
980	d1ttea1	a.5.2.1	1	1	1	1	1	1	1	1
981	d1vdla_	a.5.2.1	1	1	1	1	1	1	1	1
982	d1efub3	a.5.2.2	1	1	1	1	1	1	1	1
983	d1aipc1	a.5.2.2	0	0	0	0	0	1	1	1
984	d1aiph1	a.5.2.2	0	0	0	0	0	0	0	1
985	d1go5a_	a.5.2.3	0	0	0	0	0	0	0	1
986	d1oaia_	a.5.2.3	1	1	1	1	1	1	1	1
987	d1v92a_	a.5.2.3	1	1	1	1	1	1	1	1
988	d1mn3a_	a.5.2.4	1	1	1	1	1	1	1	1
989	d1p3qq_	a.5.2.4	0	0	0	0	0	0	1	1
990	d1p3qr_	a.5.2.4	0	0	0	0	0	0	1	1
991	d1otra_	a.5.2.4	1	1	1	1	1	1	1	1
992	d1nvma1	a.5.7.1	1	1	1	1	1	1	1	1
993	d1nvmc1	a.5.7.1	0	0	0	0	0	0	0	1
994	d1sr9a1	a.5.7.1	1	1	1	1	1	1	1	1
995	d1rqba1	a.5.7.2	1	1	1	1	1	1	1	1
996	d1aua_1	a.5.3.1	0	0	0	1	1	1	1	1
997	d1oiza1	a.5.3.1	0	0	0	0	0	0	1	1
998	d1oizb1	a.5.3.1	0	0	0	0	0	0	0	1
999	d1r5la1	a.5.3.1	1	1	1	1	1	1	1	1
1000	d1olma1	a.5.3.1	0	0	1	1	1	1	1	1
1001	d1enwa_	a.5.4.1	1	1	1	1	1	1	1	1
1002	d1eija_	a.5.6.1	1	1	1	1	1	1	1	1
1003	d1p9qc1	a.5.8.1	0	0	0	0	0	0	0	1
1004	d1t95a1	a.5.8.1	1	1	1	1	1	1	1	1
1005	d1ufza_	a.5.9.1	0	0	0	1	1	1	1	1
1006	d1t3ta1	a.5.10.1	1	1	1	1	1	1	1	1
1007	d1fjgm_	a.156.1.1	0	1	1	1	1	1	1	1
1008	d1i94m_	a.156.1.1	0	0	0	0	0	0	1	1
1009	d1n32m_	a.156.1.1	0	0	0	0	0	0	0	1
1010	d1ee8a1	a.156.1.2	0	0	0	0	1	1	1	1
1011	d1l1ta1	a.156.1.2	0	0	0	0	0	0	0	1
1012	d1l1za1	a.156.1.2	0	0	0	0	0	0	0	1
1013	d1l2ba1	a.156.1.2	0	0	0	0	0	0	0	1
1014	d1r2za1	a.156.1.2	0	0	1	1	1	1	1	1
1015	d1k82a1	a.156.1.2	0	1	0	0	1	1	1	1
1016	d1kfvb1	a.156.1.2	0	0	0	0	0	0	0	1
1017	d1pjia1	a.156.1.2	0	0	0	0	0	0	0	1
1018	d1pjja1	a.156.1.2	0	0	0	0	0	0	0	1
1019	d1pm5a1	a.156.1.2	0	0	0	0	0	0	0	1
1020	d1tdza1	a.156.1.2	0	0	0	1	1	1	1	1
1021	d1k3wa1	a.156.1.2	0	0	0	0	0	0	0	1
1022	d1k3xa1	a.156.1.2	1	1	1	1	1	1	1	1
1023	d1tdha1	a.156.1.2	0	1	1	1	1	1	1	1
1024	d1mu5a1	a.156.1.3	1	1	1	1	1	1	1	1
1025	d1jjcb1	a.6.1.1	1	1	1	1	1	1	1	1
1026	d1jjcb2	a.6.1.1	1	1	1	1	1	1	1	1
1027	d1d4ua1	a.6.1.2	0	0	0	0	0	0	0	1
1028	d1xpa_1	a.6.1.2	1	1	1	1	1	1	1	1
1029	d1l8ra_	a.6.1.4	0	0	1	1	1	1	1	1
1030	d1l8rb_	a.6.1.4	0	0	0	0	0	0	0	1
1031	d1sbxa_	a.6.1.4	1	1	1	1	1	1	1	1
1032	d1r8ea1	a.6.1.3	0	1	1	1	1	1	1	1
1033	d1jbga_	a.6.1.3	0	0	0	0	0	0	0	1
1034	d1r8da_	a.6.1.3	0	0	1	1	1	1	1	1
1035	d1r8db_	a.6.1.3	0	0	0	0	0	0	0	1
1036	d1q05b_	a.6.1.3	0	0	0	0	0	0	0	1
1037	d1q06a_	a.6.1.3	0	0	0	1	1	1	1	1
1038	d1q08a_	a.6.1.3	1	1	1	1	1	1	1	1
1039	d1q08b_	a.6.1.3	0	0	0	0	0	0	0	1
1040	d1q09a_	a.6.1.3	0	0	0	0	0	0	0	1
1041	d1q0aa_	a.6.1.3	0	0	0	0	0	0	0	1
1042	d1q0ab_	a.6.1.3	0	0	0	0	0	0	0	1
1043	d1j9ia_	a.6.1.5	1	1	1	1	1	1	1	1
1044	d1qpma_	a.6.1.7	1	1	1	1	1	1	1	1
1045	d1tns__	a.6.1.7	0	0	0	1	1	1	1	1
1046	d1pm6a_	a.6.1.7	0	0	0	0	0	0	1	1
1047	d1rh6a_	a.6.1.7	1	1	1	1	1	1	1	1
1048	d1rh6b_	a.6.1.7	0	0	0	0	0	0	0	1
1049	d1nd9a_	a.6.1.6	1	1	1	1	1	1	1	1
1050	d2spca_	a.7.1.1	1	1	1	1	1	1	1	1
1051	d1aj3__	a.7.1.1	0	0	0	0	0	0	0	1
1052	d1cuna1	a.7.1.1	0	0	1	1	1	1	1	1
1053	d1cuna2	a.7.1.1	0	1	0	1	1	1	1	1
1054	d1owaa_	a.7.1.1	0	1	1	1	1	1	1	1
1055	d1s35a1	a.7.1.1	0	1	1	1	1	1	1	1
1056	d1s35a2	a.7.1.1	0	0	1	1	1	1	1	1
1057	d1hcia1	a.7.1.1	1	1	1	1	1	1	1	1
1058	d1hcia2	a.7.1.1	0	0	0	0	0	0	0	1
1059	d1hcia3	a.7.1.1	0	0	0	0	0	0	0	1
1060	d1hcia4	a.7.1.1	1	1	1	1	1	1	1	1
1061	d1quua1	a.7.1.1	1	0	1	1	1	1	1	1
1062	d1quua2	a.7.1.1	1	1	1	1	1	1	1	1
1063	d1e2aa_	a.7.2.1	0	0	0	0	0	0	0	1
1064	d2e2aa_	a.7.2.1	1	1	1	1	1	1	1	1
1065	d1chua1	a.7.3.1	0	1	1	1	1	1	1	1
1066	d1neka1	a.7.3.1	0	0	1	1	1	1	1	1
1067	d1kf6a1	a.7.3.1	0	0	0	1	1	1	1	1
1068	d1e7pa1	a.7.3.1	0	0	0	0	0	0	0	1
1069	d1qlaa1	a.7.3.1	1	1	1	1	1	1	1	1
1070	d1jnra1	a.7.3.1	1	1	1	1	1	1	1	1
1071	d1fewa_	a.7.4.1	0	0	0	0	0	0	1	1
1072	d1g73a_	a.7.4.1	1	1	1	1	1	1	1	1
1073	d1hx1b_	a.7.7.1	1	1	1	1	1	1	1	1
1074	d1i6za_	a.7.7.1	0	0	0	0	0	0	1	1
1075	d1t7sa_	a.7.7.1	0	0	1	1	1	1	1	1
1076	d1m62a_	a.7.7.1	1	1	1	1	1	1	1	1
1077	d1m7ka_	a.7.7.1	0	0	0	0	0	0	0	1
1078	d1uk5a_	a.7.7.1	0	0	0	0	0	1	1	1
1079	d1ugoa_	a.7.7.1	0	0	0	1	1	1	1	1
1080	d1j2jb_	a.7.8.1	1	1	1	1	1	1	1	1
1081	d1nafa_	a.7.8.1	0	0	0	0	0	0	1	1
1082	d1nwmx_	a.7.8.1	0	0	0	0	0	0	0	1
1083	d1o3xa_	a.7.8.1	0	0	1	1	1	1	1	1
1084	d1oxza_	a.7.8.1	0	0	0	0	0	0	0	1
1085	d1hf8a1	a.7.8.2	1	1	1	1	1	1	1	1
1086	d1hx8a1	a.7.8.2	0	0	0	0	0	1	1	1
1087	d1qsda_	a.7.5.1	0	0	1	1	1	1	1	1
1088	d1h7ca_	a.7.5.1	1	1	1	1	1	1	1	1
1089	d1fjgt_	a.7.6.1	1	1	1	1	1	1	1	1
1090	d1n32t_	a.7.6.1	0	0	0	0	0	0	0	1
1091	d1rrza_	a.7.10.1	1	1	1	1	1	1	1	1
1092	d1w09a_	a.7.11.1	1	1	1	1	1	1	1	1
1093	d1w0ba_	a.7.11.1	0	0	0	0	0	0	0	1
1094	d1sumb_	a.7.12.1	0	1	1	1	1	1	1	1
1095	d1bdc__	a.8.1.1	0	0	0	0	0	0	0	1
1096	d1deeg_	a.8.1.1	0	0	0	0	0	1	1	1
1097	d1deeh_	a.8.1.1	0	0	0	0	0	0	0	1
1098	d1edj__	a.8.1.1	0	0	0	0	0	0	1	1
1099	d1fc2c_	a.8.1.1	0	0	0	0	0	1	1	1
1100	d1h0tb_	a.8.1.1	0	0	0	0	0	0	0	1
1101	d1lp1a_	a.8.1.1	1	1	1	1	1	1	1	1
1102	d1lp1b_	a.8.1.1	0	0	0	0	0	0	1	1
1103	d1q2na_	a.8.1.1	0	0	0	0	0	0	0	1
1104	d1ss1a_	a.8.1.1	0	0	0	0	0	0	1	1
1105	d1tf0b_	a.8.1.2	1	1	1	1	1	1	1	1
1106	d1gjsa_	a.8.1.2	0	0	0	0	1	1	1	1
1107	d1gvna_	a.8.2.1	1	1	1	1	1	1	1	1
1108	d1gvnc_	a.8.2.1	0	0	0	0	0	0	0	1
1109	d1k1xa1	a.8.3.2	1	1	1	1	1	1	1	1
1110	d1qwna1	a.8.3.1	1	1	1	1	1	1	1	1
1111	g1o7d.1	a.8.3.1	0	0	1	1	1	1	1	1
1112	d1ufaa1	a.8.3.3	1	1	1	1	1	1	1	1
1113	d1oksa_	a.8.5.1	1	1	1	1	1	1	1	1
1114	d1t6oa_	a.8.5.1	0	0	0	0	0	0	0	1
1115	d1r4ga_	a.8.5.1	1	1	1	1	1	1	1	1
1116	d1nu7d1	a.8.6.1	0	0	0	0	0	0	0	1
1117	d1nu9c1	a.8.6.1	1	1	1	1	1	1	1	1
1118	d1nu9c2	a.8.6.1	1	1	1	1	1	1	1	1
1119	d1dkxa1	a.8.4.1	0	0	0	0	0	0	0	1
1120	d1dkya1	a.8.4.1	0	0	0	0	0	0	0	1
1121	d1dkyb1	a.8.4.1	0	0	0	0	0	0	0	1
1122	d1dkza1	a.8.4.1	1	1	1	1	1	1	1	1
1123	d1ud0a_	a.8.4.1	1	1	1	1	1	1	1	1
1124	d1ud0b_	a.8.4.1	0	0	0	0	0	0	0	1
1125	d1ud0c_	a.8.4.1	0	0	0	0	0	0	0	1
1126	d1ud0d_	a.8.4.1	0	0	0	0	0	0	0	1
1127	d1r8ia_	a.8.7.1	1	1	1	1	1	1	1	1
1128	d1ebdc_	a.9.1.1	1	1	1	1	1	1	1	1
1129	d1bal__	a.9.1.1	0	0	1	0	0	0	1	1
1130	d1bbl__	a.9.1.1	0	0	0	1	1	1	1	1
1131	d1w3da_	a.9.1.1	0	0	0	0	0	0	0	1
1132	d2pdd__	a.9.1.1	0	0	0	0	0	0	0	1
1133	d2erl__	a.10.1.1	1	1	1	1	1	1	1	1
1134	d1erd__	a.10.1.1	1	1	1	1	1	1	1	1
1135	d1erp__	a.10.1.1	0	0	0	0	1	1	1	1
1136	d1ery__	a.10.1.1	0	0	0	0	0	1	1	1
1137	d1hd6a_	a.10.1.1	1	1	1	1	1	1	1	1
1138	d1hb6a_	a.11.1.1	1	1	1	1	1	1	1	1
1139	d1hbka_	a.11.1.1	0	0	1	1	1	1	1	1
1140	d1ef1a1	a.11.2.1	0	0	0	0	0	1	1	1
1141	d1j19a1	a.11.2.1	0	0	0	0	0	0	1	1
1142	d1ni2a1	a.11.2.1	0	0	0	0	0	0	1	1
1143	d1gg3a1	a.11.2.1	1	1	1	1	1	1	1	1
1144	d1h4ra1	a.11.2.1	0	0	1	1	1	1	1	1
1145	d1isna1	a.11.2.1	0	0	0	0	0	0	0	1
1146	d1mixa1	a.11.2.1	1	1	1	1	1	1	1	1
1147	d1mizb1	a.11.2.1	0	0	0	0	0	0	0	1
1148	d1mk7b1	a.11.2.1	0	0	0	0	0	0	0	1
1149	d1kdxa_	a.12.1.1	1	1	1	1	1	1	1	1
1150	d1sb0a_	a.12.1.1	0	0	0	0	0	0	0	1
1151	d1lre__	a.13.1.1	1	1	1	1	1	1	1	1
1152	d1op1a_	a.13.1.1	0	0	0	0	0	0	0	1
1153	d1qqva_	a.14.1.1	0	0	0	0	0	1	1	1
1154	d1vii__	a.14.1.1	0	0	0	0	0	0	1	1
1155	d1unca_	a.14.1.1	1	1	1	1	1	1	1	1
1156	d1qzpa_	a.14.1.1	0	0	0	0	0	1	1	1
1157	d1ujsa_	a.14.1.1	0	0	1	1	1	1	1	1
1158	d1unda_	a.14.1.1	0	0	0	0	0	1	1	1
1159	d1tbaa_	a.15.1.1	1	1	1	1	1	1	1	1
1160	d1ail__	a.16.1.1	1	1	1	1	1	1	1	1
1161	d1ns1a_	a.16.1.1	0	0	0	0	0	0	0	1
1162	d1a32__	a.16.1.2	1	1	1	1	1	1	1	1
1163	d1dk1a_	a.16.1.2	0	0	0	0	0	1	1	1
1164	d1fjgo_	a.16.1.2	0	0	0	0	0	0	0	1
1165	d1g1xb_	a.16.1.2	0	0	0	0	0	0	0	1
1166	d1kuqa_	a.16.1.2	0	0	0	0	0	0	0	1
1167	d1d2da_	a.16.1.3	0	0	0	0	0	1	1	1
1168	d1fyja_	a.16.1.3	0	0	0	0	1	1	1	1
1169	d1r6ta1	a.16.1.3	1	1	1	1	1	1	1	1
1170	d2hp8__	a.17.1.1	1	1	1	1	1	1	1	1
1171	d1ijxa_	a.141.1.1	0	0	0	0	1	1	1	1
1172	d1ijxb_	a.141.1.1	0	0	0	0	0	0	0	1
1173	d1ijxd_	a.141.1.1	0	0	0	0	0	0	0	1
1174	d1ijxe_	a.141.1.1	0	0	0	0	0	0	0	1
1175	d1ijya_	a.141.1.1	1	1	1	1	1	1	1	1
1176	d1eni__	a.18.1.1	0	0	0	0	0	0	0	1
1177	d1enj__	a.18.1.1	0	0	0	0	0	0	0	1
1178	d1enk__	a.18.1.1	0	0	0	0	0	0	0	1
1179	d2end__	a.18.1.1	1	1	1	1	1	1	1	1
1180	d1lyna_	a.19.1.1	0	0	0	0	0	0	0	1
1181	d2lisa_	a.19.1.1	1	1	1	1	1	1	1	1
1182	d2lyna_	a.19.1.1	0	0	0	0	0	0	0	1
1183	d2lynb_	a.19.1.1	0	0	0	0	0	0	0	1
1184	d2lync_	a.19.1.1	0	0	0	0	0	0	0	1
1185	d2lynd_	a.19.1.1	0	0	0	0	0	0	0	1
1186	d3lyna_	a.19.1.1	0	0	0	0	0	1	1	1
1187	d3lynb_	a.19.1.1	0	0	0	0	0	0	0	1
1188	d1gaka_	a.19.1.1	1	1	1	1	1	1	1	1
1189	d1lbu_1	a.20.1.1	1	1	1	1	1	1	1	1
1190	d1ck7a6	a.20.1.2	0	0	0	0	0	0	0	1
1191	d1eaka1	a.20.1.2	0	0	0	0	1	1	1	1
1192	d1gxda1	a.20.1.2	0	0	0	0	0	0	0	1
1193	d1slm_1	a.20.1.2	0	0	1	1	1	1	1	1
1194	d1l6ja1	a.20.1.2	1	1	1	1	1	1	1	1
1195	d1aab__	a.21.1.1	0	0	0	0	0	0	0	1
1196	d1ckta_	a.21.1.1	0	0	1	1	1	1	1	1
1197	d1hme__	a.21.1.1	0	0	0	0	0	0	0	1
1198	d1hsm__	a.21.1.1	0	0	0	0	0	0	1	1
1199	d1j3ca_	a.21.1.1	0	0	0	0	0	0	0	1
1200	d1j3da_	a.21.1.1	0	0	0	1	1	1	1	1
1201	d1j3xa_	a.21.1.1	0	0	0	0	0	0	1	1
1202	d1e7ja_	a.21.1.1	0	0	0	0	0	0	0	1
1203	d1qrva_	a.21.1.1	1	1	1	1	1	1	1	1
1204	d1qrvb_	a.21.1.1	0	0	0	0	0	0	0	1
1205	d1lwma_	a.21.1.1	0	0	0	0	1	1	1	1
1206	d1hrya_	a.21.1.1	0	0	0	0	0	0	0	1
1207	d1j46a_	a.21.1.1	0	1	0	0	0	1	1	1
1208	d1j47a_	a.21.1.1	0	0	0	0	0	0	0	1
1209	d1i11a_	a.21.1.1	0	0	0	0	1	1	1	1
1210	d1gt0d_	a.21.1.1	0	0	1	1	1	1	1	1
1211	d1o4xb_	a.21.1.1	0	0	0	0	0	0	0	1
1212	d2lefa_	a.21.1.1	1	0	1	1	1	1	1	1
1213	d1k99a_	a.21.1.1	0	0	1	1	1	1	1	1
1214	d1l8ya_	a.21.1.1	1	1	1	1	1	1	1	1
1215	d1v63a_	a.21.1.1	0	0	0	0	1	1	1	1
1216	d1v64a_	a.21.1.1	1	1	1	1	1	1	1	1
1217	d1eqza_	a.22.1.1	0	0	0	0	0	0	0	1
1218	d1eqze_	a.22.1.1	0	0	0	0	0	0	0	1
1219	d1tzya_	a.22.1.1	0	0	1	1	1	1	1	1
1220	d1tzye_	a.22.1.1	0	0	0	0	0	0	0	1
1221	d2hioa_	a.22.1.1	0	0	0	0	0	0	0	1
1222	d1aoic_	a.22.1.1	0	0	0	0	0	0	0	1
1223	d1kx3c_	a.22.1.1	0	0	0	0	0	0	0	1
1224	d1kx3g_	a.22.1.1	0	0	0	0	0	0	0	1
1225	d1kx4c_	a.22.1.1	0	0	0	0	0	0	0	1
1226	d1kx5c_	a.22.1.1	0	0	0	0	0	0	1	1
1227	d1m19g_	a.22.1.1	0	0	0	0	0	0	0	1
1228	d1m1ac_	a.22.1.1	0	0	0	0	0	0	0	1
1229	d1p3bc_	a.22.1.1	0	0	0	0	0	0	0	1
1230	d1p3fc_	a.22.1.1	0	0	0	0	0	0	0	1
1231	d1p3gc_	a.22.1.1	0	0	0	0	0	0	0	1
1232	d1p3ic_	a.22.1.1	0	0	0	0	0	0	0	1
1233	d1p3ig_	a.22.1.1	0	0	0	0	0	0	0	1
1234	d1p3lc_	a.22.1.1	0	0	0	0	0	0	0	1
1235	d1p3lg_	a.22.1.1	0	0	0	0	0	0	0	1
1236	d1p3pg_	a.22.1.1	0	0	0	0	0	0	0	1
1237	d1s32c_	a.22.1.1	0	0	0	0	0	0	0	1
1238	d1s32g_	a.22.1.1	0	0	0	0	0	0	0	1
1239	d1f66c_	a.22.1.1	1	1	0	0	0	1	1	1
1240	d1f66g_	a.22.1.1	0	0	0	0	0	0	0	1
1241	d1id3c_	a.22.1.1	0	0	0	0	0	0	1	1
1242	d1id3g_	a.22.1.1	0	0	0	0	0	0	0	1
1243	d1eqzb_	a.22.1.1	0	0	0	0	0	0	0	1
1244	d1eqzf_	a.22.1.1	0	0	0	0	0	0	0	1
1245	d1tzyb_	a.22.1.1	1	1	1	1	1	1	1	1
1246	d1tzyf_	a.22.1.1	0	0	0	0	0	0	0	1
1247	d2hiob_	a.22.1.1	0	0	0	0	0	0	0	1
1248	d1f66d_	a.22.1.1	0	0	0	0	0	0	0	1
1249	d1kx3d_	a.22.1.1	0	0	0	0	0	0	0	1
1250	d1kx4d_	a.22.1.1	0	0	0	0	0	0	0	1
1251	d1kx5d_	a.22.1.1	0	0	0	0	0	0	1	1
1252	d1m1ad_	a.22.1.1	0	0	0	0	0	0	0	1
1253	d1p34d_	a.22.1.1	0	0	0	0	0	0	0	1
1254	d1p34h_	a.22.1.1	0	0	0	0	0	0	0	1
1255	d1p3id_	a.22.1.1	0	0	0	0	0	0	0	1
1256	d1p3ih_	a.22.1.1	0	0	0	0	0	0	0	1
1257	d1p3ld_	a.22.1.1	0	0	0	0	0	0	0	1
1258	d1p3mh_	a.22.1.1	0	0	0	0	0	0	0	1
1259	d1p3pd_	a.22.1.1	0	0	0	0	0	0	0	1
1260	d1p3ph_	a.22.1.1	0	0	0	0	0	0	0	1
1261	d1s32d_	a.22.1.1	0	0	0	0	0	0	0	1
1262	d1s32h_	a.22.1.1	0	0	0	0	0	0	0	1
1263	d1id3d_	a.22.1.1	0	0	0	0	0	0	1	1
1264	d1id3h_	a.22.1.1	0	0	0	0	0	0	0	1
1265	d1eqzc_	a.22.1.1	0	0	0	0	0	0	0	1
1266	d1eqzg_	a.22.1.1	0	0	0	0	0	0	0	1
1267	d1hioc_	a.22.1.1	0	0	0	0	0	0	0	1
1268	d1tzyc_	a.22.1.1	1	1	1	1	1	1	1	1
1269	d1tzyg_	a.22.1.1	0	0	0	0	0	0	0	1
1270	d2hioc_	a.22.1.1	0	0	0	0	0	0	0	1
1271	d1aoie_	a.22.1.1	0	0	0	0	0	0	0	1
1272	d1f66e_	a.22.1.1	0	0	0	0	0	0	0	1
1273	d1kx5a_	a.22.1.1	0	0	0	0	0	0	1	1
1274	d1m19a_	a.22.1.1	0	0	0	0	0	0	0	1
1275	d1p34a_	a.22.1.1	0	0	0	0	0	0	0	1
1276	d1p34e_	a.22.1.1	0	0	0	0	0	0	0	1
1277	d1p3aa_	a.22.1.1	0	0	0	0	0	0	0	1
1278	d1p3ie_	a.22.1.1	0	0	0	0	0	0	0	1
1279	d1p3ka_	a.22.1.1	0	0	0	0	0	0	0	1
1280	d1p3ke_	a.22.1.1	0	0	0	0	0	0	0	1
1281	d1p3la_	a.22.1.1	0	0	0	0	0	0	0	1
1282	d1p3le_	a.22.1.1	0	0	0	0	0	0	0	1
1283	d1p3ma_	a.22.1.1	0	0	0	0	0	0	0	1
1284	d1p3oe_	a.22.1.1	0	0	0	0	0	0	0	1
1285	d1s32a_	a.22.1.1	0	0	0	0	0	0	0	1
1286	d1s32e_	a.22.1.1	0	0	0	0	0	0	0	1
1287	d1id3a_	a.22.1.1	0	0	0	0	0	0	1	1
1288	d1eqzd_	a.22.1.1	0	0	0	0	0	0	0	1
1289	d1eqzh_	a.22.1.1	0	0	0	0	0	0	0	1
1290	d1tzyd_	a.22.1.1	0	0	1	1	1	1	1	1
1291	d1tzyh_	a.22.1.1	0	0	0	0	0	0	0	1
1292	d2hiod_	a.22.1.1	0	0	0	0	0	0	0	1
1293	d1kx3b_	a.22.1.1	0	0	0	0	0	0	0	1
1294	d1kx3f_	a.22.1.1	0	0	0	0	0	0	0	1
1295	d1kx4f_	a.22.1.1	0	0	0	0	0	0	0	1
1296	d1kx5b_	a.22.1.1	0	0	0	0	0	0	1	1
1297	d1m19b_	a.22.1.1	0	0	0	0	0	0	0	1
1298	d1m19f_	a.22.1.1	0	0	0	0	0	0	0	1
1299	d1m1af_	a.22.1.1	0	0	0	0	0	0	0	1
1300	d1p3af_	a.22.1.1	0	0	0	0	0	0	0	1
1301	d1p3bb_	a.22.1.1	0	0	0	0	0	0	0	1
1302	d1p3bf_	a.22.1.1	0	0	0	0	0	0	0	1
1303	d1p3fb_	a.22.1.1	0	0	0	0	0	0	0	1
1304	d1p3ff_	a.22.1.1	0	0	0	0	0	0	0	1
1305	d1p3gb_	a.22.1.1	0	0	0	0	0	0	0	1
1306	d1p3gf_	a.22.1.1	0	0	0	0	0	0	0	1
1307	d1p3ib_	a.22.1.1	0	0	0	0	0	0	0	1
1308	d1p3ob_	a.22.1.1	0	0	0	0	0	0	0	1
1309	d1p3of_	a.22.1.1	0	0	0	0	0	0	0	1
1310	d1p3pb_	a.22.1.1	0	0	0	0	0	0	0	1
1311	d1p3pf_	a.22.1.1	0	0	0	0	0	0	0	1
1312	d1s32b_	a.22.1.1	0	0	0	0	0	0	0	1
1313	d1s32f_	a.22.1.1	0	0	0	0	0	0	0	1
1314	d1f66b_	a.22.1.1	0	0	0	0	0	0	0	1
1315	d1id3b_	a.22.1.1	0	0	0	0	0	0	1	1
1316	d1id3f_	a.22.1.1	0	0	0	0	0	0	0	1
1317	d1b67a_	a.22.1.2	1	1	1	1	1	1	1	1
1318	d1b67b_	a.22.1.2	0	0	0	0	0	0	0	1
1319	d1hta__	a.22.1.2	0	0	0	0	0	0	0	1
1320	d1a7w__	a.22.1.2	0	0	0	0	0	0	1	1
1321	d1bfma_	a.22.1.2	0	0	0	0	0	0	0	1
1322	d1f1ea_	a.22.1.2	0	0	1	1	1	1	1	1
1323	d1ku5a_	a.22.1.2	0	0	0	0	0	1	1	1
1324	d1tafa_	a.22.1.3	1	1	1	1	1	1	1	1
1325	d1tafb_	a.22.1.3	0	0	1	1	1	1	1	1
1326	d1bh9a_	a.22.1.3	1	1	1	1	1	1	1	1
1327	d1bh9b_	a.22.1.3	1	1	1	1	1	1	1	1
1328	d1h3oa_	a.22.1.3	1	1	1	1	1	1	1	1
1329	d1h3ob_	a.22.1.3	0	1	1	1	1	1	1	1
1330	d1jfia_	a.22.1.3	0	0	1	1	1	1	1	1
1331	d1jfib_	a.22.1.3	0	1	1	1	1	1	1	1
1332	d1n1ja_	a.22.1.3	0	0	0	1	1	1	1	1
1333	d1n1jb_	a.22.1.3	1	1	1	1	1	1	1	1
1334	d1q9ca_	a.22.1.3	0	1	1	1	1	1	1	1
1335	d1q9cb_	a.22.1.3	0	0	0	0	0	0	0	1
1336	d1q9cc_	a.22.1.3	0	0	0	0	0	0	0	1
1337	d1q9cd_	a.22.1.3	0	0	0	0	0	0	0	1
1338	d1q9cg_	a.22.1.3	0	0	0	0	0	0	0	1
1339	d1fpoa2	a.23.1.1	1	1	1	1	1	1	1	1
1340	d1eexg_	a.23.2.1	1	1	1	1	1	1	1	1
1341	d1iwpg_	a.23.2.1	0	0	0	0	0	1	1	1
1342	d1mmfg_	a.23.2.1	0	0	0	0	0	0	0	1
1343	d1mmfm_	a.23.2.1	0	0	0	0	0	0	0	1
1344	d1fz0e_	a.23.3.1	0	0	0	0	0	0	0	1
1345	d1fz1e_	a.23.3.1	0	0	0	0	0	0	0	1
1346	d1fz1f_	a.23.3.1	0	0	0	0	0	0	0	1
1347	d1fz6f_	a.23.3.1	0	0	0	0	0	0	0	1
1348	d1fz7f_	a.23.3.1	0	0	0	0	0	0	0	1
1349	d1fzhe_	a.23.3.1	0	0	0	0	0	0	0	1
1350	d1fzie_	a.23.3.1	0	0	0	0	0	0	0	1
1351	d1mtyg_	a.23.3.1	1	1	1	1	1	1	1	1
1352	d1mhyg_	a.23.3.1	0	0	0	0	1	1	1	1
1353	d1om2a_	a.23.4.1	1	1	1	1	1	1	1	1
1354	d1jw2a_	a.23.5.1	1	1	1	1	1	1	1	1
1355	d1lujb_	a.161.1.1	0	0	0	0	0	0	0	1
1356	d1m1eb_	a.161.1.1	1	1	1	1	1	1	1	1
1357	d1bz4a_	a.24.1.1	0	0	0	0	0	0	0	1
1358	d1ea8a_	a.24.1.1	0	0	0	0	0	0	0	1
1359	d1h7ia_	a.24.1.1	0	0	0	0	0	0	0	1
1360	d1lpe__	a.24.1.1	0	0	0	0	0	0	0	1
1361	d1nfn__	a.24.1.1	0	0	0	0	0	0	0	1
1362	d1or2a_	a.24.1.1	0	0	0	0	0	0	0	1
1363	d1or3a_	a.24.1.1	0	0	0	0	0	0	0	1
1364	d1le2__	a.24.1.1	0	0	0	0	0	0	0	1
1365	d1nfo__	a.24.1.1	0	0	0	0	0	0	0	1
1366	d1b68a_	a.24.1.1	0	0	0	0	0	0	0	1
1367	d1gs9a_	a.24.1.1	1	1	1	1	1	1	1	1
1368	d1le4__	a.24.1.1	0	0	0	0	0	0	0	1
1369	d2asr__	a.24.2.1	0	0	0	0	0	1	1	1
1370	d1jmwa_	a.24.2.1	0	0	0	0	0	0	0	1
1371	d1lih__	a.24.2.1	0	0	0	0	0	0	0	1
1372	d1vls__	a.24.2.1	0	0	0	0	0	0	0	1
1373	d1vlta_	a.24.2.1	0	0	0	0	0	0	0	1
1374	d1vltb_	a.24.2.1	0	0	0	0	0	0	0	1
1375	d2liga_	a.24.2.1	1	1	1	1	1	1	1	1
1376	d1lm3b_	a.24.3.1	0	0	0	0	0	0	0	1
1377	d1m6ta_	a.24.3.1	0	0	0	0	0	0	0	1
1378	d1qq3a_	a.24.3.1	0	0	0	0	0	0	0	1
1379	d256ba_	a.24.3.1	1	1	1	1	1	1	1	1
1380	d2ccya_	a.24.3.2	0	0	0	1	1	1	1	1
1381	d1bbha_	a.24.3.2	0	0	0	1	1	1	1	1
1382	d1cgn__	a.24.3.2	0	0	0	0	0	0	0	1
1383	d1cgo__	a.24.3.2	0	0	0	0	0	0	0	1
1384	d1e85a_	a.24.3.2	1	1	1	1	1	1	1	1
1385	d1e86a_	a.24.3.2	0	0	0	0	0	0	0	1
1386	d1jafa_	a.24.3.2	0	0	0	0	1	1	1	1
1387	d1cpq__	a.24.3.2	0	0	0	1	1	1	1	1
1388	d1cpr__	a.24.3.2	0	0	0	0	0	0	0	1
1389	d1gqaa_	a.24.3.2	0	0	0	0	1	1	1	1
1390	d1a7va_	a.24.3.2	0	0	0	0	0	0	0	1
1391	d1mqva_	a.24.3.2	0	0	0	1	1	1	1	1
1392	d1s05a_	a.24.3.2	0	0	1	1	1	1	1	1
1393	d1hmda_	a.24.4.1	0	0	0	0	0	0	0	1
1394	d2hmza_	a.24.4.1	1	1	1	1	1	1	1	1
1395	d1i4ya_	a.24.4.1	0	0	0	0	0	0	1	1
1396	d1i4za_	a.24.4.1	0	0	0	0	0	0	0	1
1397	d1a7e__	a.24.4.1	0	0	0	0	0	0	0	1
1398	d2mhr__	a.24.4.1	0	0	0	0	1	1	1	1
1399	d1ei7a_	a.24.5.1	1	1	1	1	1	1	1	1
1400	d1vtmp_	a.24.5.1	0	0	0	0	0	0	1	1
1401	d2tmvp_	a.24.5.1	0	0	0	0	0	0	0	1
1402	d1cgme_	a.24.5.1	0	0	0	1	1	1	1	1
1403	d1rmva_	a.24.5.1	0	0	0	0	1	1	1	1
1404	d1auea_	a.24.7.1	0	0	0	0	0	0	0	1
1405	d1aueb_	a.24.7.1	0	0	0	0	0	0	0	1
1406	d1fapb_	a.24.7.1	0	0	0	0	0	0	0	1
1407	d3fapb_	a.24.7.1	1	1	1	1	1	1	1	1
1408	g1avo.1	a.24.8.1	1	1	1	1	1	1	1	1
1409	d1dova_	a.24.9.1	0	1	1	1	1	1	1	1
1410	d1dowa_	a.24.9.1	0	0	0	0	0	0	0	1
1411	d1h6ga1	a.24.9.1	1	1	1	1	1	1	1	1
1412	d1h6ga2	a.24.9.1	1	1	1	1	1	1	1	1
1413	d1h6gb1	a.24.9.1	0	0	0	0	0	0	0	1
1414	d1h6gb2	a.24.9.1	0	0	0	0	0	0	0	1
1415	d1l7ca1	a.24.9.1	0	0	0	0	0	0	0	1
1416	d1l7cb1	a.24.9.1	0	0	0	0	0	0	0	1
1417	d1l7cc1	a.24.9.1	0	0	0	0	0	0	0	1
1418	d1qkra_	a.24.9.1	1	1	1	1	1	1	1	1
1419	d1qkrb_	a.24.9.1	0	0	0	0	0	0	0	1
1420	d1st6a3	a.24.9.1	1	1	1	1	1	1	1	1
1421	d1st6a4	a.24.9.1	0	0	0	1	1	1	1	1
1422	d1st6a5	a.24.9.1	0	0	1	1	1	1	1	1
1423	d1st6a6	a.24.9.1	0	1	1	1	1	1	1	1
1424	d1st6a7	a.24.9.1	1	0	1	1	1	1	1	1
1425	d1st6a8	a.24.9.1	0	0	0	0	0	0	0	1
1426	d1t01a1	a.24.9.1	1	1	1	1	1	1	1	1
1427	d1t01a2	a.24.9.1	1	1	1	1	1	1	1	1
1428	d1rkea1	a.24.9.1	0	0	0	0	0	0	0	1
1429	d1rkea2	a.24.9.1	0	0	0	0	0	0	0	1
1430	d1rkeb_	a.24.9.1	0	0	0	0	0	0	0	1
1431	d1syqa1	a.24.9.1	0	0	0	0	0	0	0	1
1432	d1syqa2	a.24.9.1	0	0	0	0	0	0	0	1
1433	d1k04a_	a.24.14.1	1	1	1	1	1	1	1	1
1434	d1k05a_	a.24.14.1	0	0	0	0	0	0	0	1
1435	d1k05b_	a.24.14.1	0	0	0	0	0	0	0	1
1436	d1k05c_	a.24.14.1	0	0	0	0	0	0	0	1
1437	d1ow6a_	a.24.14.1	0	0	0	0	0	0	0	1
1438	d1ow6b_	a.24.14.1	0	0	0	0	0	0	0	1
1439	d1ow8b_	a.24.14.1	0	0	0	0	0	0	0	1
1440	d1k40a_	a.24.14.1	0	0	0	0	0	0	0	1
1441	d1ktma_	a.24.14.1	0	0	0	0	0	0	0	1
1442	d1pv3a_	a.24.14.1	0	0	0	0	0	0	1	1
1443	d1qvxa_	a.24.14.1	0	0	0	0	0	0	0	1
1444	d1nzea_	a.24.18.1	1	1	1	1	1	1	1	1
1445	d1a0b__	a.24.10.1	0	0	0	0	0	0	0	1
1446	d1fr0a_	a.24.10.1	0	0	0	0	0	0	0	1
1447	d2a0b__	a.24.10.1	1	1	1	1	1	1	1	1
1448	d1c02a_	a.24.10.2	1	1	1	1	1	1	1	1
1449	d1c03a_	a.24.10.2	0	0	0	0	0	0	0	1
1450	d1oxba_	a.24.10.2	0	0	0	0	0	0	0	1
1451	d1qspa_	a.24.10.2	0	0	0	0	0	0	0	1
1452	d1i5na_	a.24.10.3	0	0	1	1	1	1	1	1
1453	d1i5nb_	a.24.10.3	0	0	0	0	0	0	0	1
1454	d1i5nc_	a.24.10.3	0	0	0	0	0	0	0	1
1455	d1i5nd_	a.24.10.3	0	0	0	0	0	0	0	1
1456	d1tqga_	a.24.10.3	1	1	1	1	1	1	1	1
1457	d1he1a_	a.24.11.1	1	1	1	1	1	1	1	1
1458	d1he9a_	a.24.11.1	0	0	0	0	0	0	0	1
1459	d1g4us1	a.24.11.1	0	0	1	1	1	1	1	1
1460	d1g4wr1	a.24.11.1	0	0	0	0	0	0	0	1
1461	d1hy5a_	a.24.11.1	0	0	1	1	1	1	1	1
1462	d1hy5b_	a.24.11.1	0	0	0	0	0	0	0	1
1463	d1f1ma_	a.24.12.1	1	1	1	1	1	1	1	1
1464	d1g5za_	a.24.12.1	0	0	0	0	0	1	1	1
1465	d1ggqa_	a.24.12.1	0	0	0	0	0	0	1	1
1466	d1ggqb_	a.24.12.1	0	0	0	0	0	0	0	1
1467	d1orja_	a.24.19.1	0	0	1	1	1	1	1	1
1468	d1orjb_	a.24.19.1	0	0	0	0	0	0	0	1
1469	d1orjc_	a.24.19.1	0	0	0	0	0	0	0	1
1470	d1orjd_	a.24.19.1	0	0	0	0	0	0	0	1
1471	d1orya_	a.24.19.1	0	0	0	0	0	0	0	1
1472	d1vh6a_	a.24.19.1	1	1	1	1	1	1	1	1
1473	d1vh6b_	a.24.19.1	0	0	0	0	0	0	0	1
1474	d1ffh_1	a.24.13.1	0	0	0	0	0	0	0	1
1475	d1ls1a1	a.24.13.1	1	1	1	1	1	1	1	1
1476	d1okka1	a.24.13.1	0	0	0	0	0	0	0	1
1477	d1rj9b1	a.24.13.1	0	0	0	0	0	0	0	1
1478	d2ffha1	a.24.13.1	0	0	0	0	0	0	0	1
1479	d1j8mf1	a.24.13.1	0	1	1	1	1	1	1	1
1480	d1qzxa1	a.24.13.1	0	0	0	0	0	0	1	1
1481	d1fts_1	a.24.13.1	0	0	0	0	1	1	1	1
1482	d1okkd1	a.24.13.1	0	0	1	1	1	1	1	1
1483	d1rj9a1	a.24.13.1	0	0	0	0	0	0	1	1
1484	d1vmaa1	a.24.13.1	1	1	1	1	1	1	1	1
1485	d1jr8a_	a.24.15.1	1	1	1	1	1	1	1	1
1486	d1jr8b_	a.24.15.1	0	0	0	0	0	0	0	1
1487	d1jraa_	a.24.15.1	0	0	0	0	0	0	0	1
1488	d1jrad_	a.24.15.1	0	0	0	0	0	0	0	1
1489	d1oqca_	a.24.15.1	0	0	0	1	1	1	1	1
1490	d1oqcb_	a.24.15.1	0	0	0	0	0	0	0	1
1491	d1nlxa_	a.24.17.1	0	0	1	1	1	1	1	1
1492	d1l3pa_	a.24.17.1	1	1	1	1	1	1	1	1
1493	d1joga_	a.24.16.2	1	1	1	1	1	1	1	1
1494	d1jogd_	a.24.16.2	0	0	0	0	0	0	0	1
1495	d1o3ua_	a.24.16.3	1	1	1	1	1	1	1	1
1496	d1ufba_	a.24.16.3	0	0	0	0	1	1	1	1
1497	d1knya1	a.24.16.1	1	1	1	1	1	1	1	1
1498	d1v4aa1	a.24.16.4	1	1	1	1	1	1	1	1
1499	d1gm5a1	a.24.21.1	1	1	1	1	1	1	1	1
1500	d1v74b_	a.24.20.1	1	1	1	1	1	1	1	1
1501	d1q0ga_	a.24.22.1	0	0	0	0	0	0	1	1
1502	d1t6ia_	a.24.22.1	0	0	0	0	0	0	0	1
1503	d1t6ib_	a.24.22.1	0	0	0	0	0	0	0	1
1504	d1t6ic_	a.24.22.1	0	0	0	0	0	0	0	1
1505	d1t6qa_	a.24.22.1	0	0	0	0	0	0	0	1
1506	d1t6qb_	a.24.22.1	0	0	0	0	0	0	0	1
1507	d1t6ua_	a.24.22.1	1	1	1	1	1	1	1	1
1508	d1t6ud_	a.24.22.1	0	0	0	0	0	0	0	1
1509	d1t6uf_	a.24.22.1	0	0	0	0	0	0	0	1
1510	d1szia_	a.24.23.1	1	1	1	1	1	1	1	1
1511	d1ug7a_	a.24.24.1	1	1	1	1	1	1	1	1
1512	d1h99a1	a.142.1.1	1	1	1	1	1	1	1	1
1513	d1h99a2	a.142.1.1	1	1	1	1	1	1	1	1
1514	d1dvba1	a.25.1.1	0	0	0	0	0	0	0	1
1515	d1lkoa1	a.25.1.1	1	1	1	1	1	1	1	1
1516	d1nnqa1	a.25.1.1	0	0	0	1	1	1	1	1
1517	d1j30a_	a.25.1.1	0	0	0	1	1	1	1	1
1518	d1j30b_	a.25.1.1	0	0	0	0	0	0	0	1
1519	d1vjxa_	a.25.1.1	0	1	1	1	1	1	1	1
1520	d1bcfa_	a.25.1.1	0	0	1	0	1	1	1	1
1521	d1jgca_	a.25.1.1	1	0	0	1	1	1	1	1
1522	d1nf4a_	a.25.1.1	0	1	1	1	1	1	1	1
1523	d1nf4h_	a.25.1.1	0	0	0	0	0	0	0	1
1524	d1nf6f_	a.25.1.1	0	0	0	0	0	0	0	1
1525	d1nf6o_	a.25.1.1	0	0	0	0	0	0	0	1
1526	d1euma_	a.25.1.1	0	0	0	0	1	1	1	1
1527	d1krqa_	a.25.1.1	0	1	0	1	1	1	1	1
1528	d1vlga_	a.25.1.1	0	0	1	1	1	1	1	1
1529	d1dpsa_	a.25.1.1	0	0	0	0	0	1	1	1
1530	d1dpsb_	a.25.1.1	0	0	0	0	0	0	0	1
1531	d1dpsd_	a.25.1.1	0	0	0	0	0	0	0	1
1532	d1f33a_	a.25.1.1	0	0	0	0	0	0	0	1
1533	d1f33f_	a.25.1.1	0	0	0	0	0	0	0	1
1534	d1jrea_	a.25.1.1	0	0	0	0	0	0	0	1
1535	d1jrec_	a.25.1.1	0	0	0	0	0	0	0	1
1536	d1jree_	a.25.1.1	0	0	0	0	0	0	0	1
1537	d1jtsc_	a.25.1.1	0	0	0	0	0	0	0	1
1538	d1jtsj_	a.25.1.1	0	0	0	0	0	0	0	1
1539	d1qgha_	a.25.1.1	0	0	0	0	1	1	1	1
1540	d1ji5a_	a.25.1.1	0	0	0	0	0	1	1	1
1541	d1jiga_	a.25.1.1	0	0	1	1	1	1	1	1
1542	d1n1qa_	a.25.1.1	0	0	0	0	0	1	1	1
1543	d1n1qc_	a.25.1.1	0	0	0	0	0	0	0	1
1544	d1n1qd_	a.25.1.1	0	0	0	0	0	0	0	1
1545	d1o9rc_	a.25.1.1	0	0	0	0	0	0	0	1
1546	d1o9rd_	a.25.1.1	0	0	0	0	0	0	0	1
1547	d1ji4a_	a.25.1.1	0	0	0	1	1	1	1	1
1548	d1umna_	a.25.1.1	0	0	0	1	1	1	1	1
1549	d1umnd_	a.25.1.1	0	0	0	0	0	0	0	1
1550	d1umng_	a.25.1.1	0	0	0	0	0	0	0	1
1551	d1umni_	a.25.1.1	0	0	0	0	0	0	0	1
1552	d1moja_	a.25.1.1	0	0	1	1	1	1	1	1
1553	d1mojb_	a.25.1.1	0	0	0	0	0	0	0	1
1554	d1veia_	a.25.1.1	0	0	0	0	0	0	0	1
1555	d1vela_	a.25.1.1	0	0	1	1	1	1	1	1
1556	d1velc_	a.25.1.1	0	0	0	0	0	0	0	1
1557	d1vele_	a.25.1.1	0	0	0	0	0	0	0	1
1558	d1veqa_	a.25.1.1	0	0	0	0	0	0	0	1
1559	d2fha__	a.25.1.1	0	0	0	0	0	0	1	1
1560	d1aew__	a.25.1.1	0	0	0	0	0	0	0	1
1561	d1dat__	a.25.1.1	0	0	0	0	0	0	0	1
1562	d1gwga_	a.25.1.1	0	0	0	0	0	0	1	1
1563	d1ier__	a.25.1.1	0	0	0	0	0	0	0	1
1564	d1h96a_	a.25.1.1	0	0	0	0	0	0	0	1
1565	d1lb3a_	a.25.1.1	1	1	1	1	1	1	1	1
1566	d1bg7__	a.25.1.1	0	0	0	0	0	1	1	1
1567	d1mfra_	a.25.1.1	0	0	0	0	0	0	1	1
1568	d1rcc__	a.25.1.1	0	0	0	0	0	0	0	1
1569	d1rcd__	a.25.1.1	0	0	0	0	1	1	1	1
1570	d1rci__	a.25.1.1	0	0	0	0	0	0	0	1
1571	d1r03a_	a.25.1.1	0	0	0	0	0	1	1	1
1572	d1fz1a_	a.25.1.2	0	0	0	0	0	0	0	1
1573	d1fz2b_	a.25.1.2	0	0	0	0	0	0	0	1
1574	d1fzia_	a.25.1.2	0	0	0	0	0	0	0	1
1575	d1mtyd_	a.25.1.2	1	1	1	1	1	1	1	1
1576	d1mhyd_	a.25.1.2	0	0	0	0	0	0	1	1
1577	d1fz1c_	a.25.1.2	0	0	0	0	0	0	0	1
1578	d1fz1d_	a.25.1.2	0	0	0	0	0	0	0	1
1579	d1fz5d_	a.25.1.2	0	0	0	0	0	0	0	1
1580	d1mmob_	a.25.1.2	0	0	0	0	0	0	0	1
1581	d1mtyb_	a.25.1.2	1	1	1	1	1	1	1	1
1582	d1mhyb_	a.25.1.2	0	0	0	0	0	1	1	1
1583	d1biqa_	a.25.1.2	0	0	0	0	0	0	0	1
1584	d1biqb_	a.25.1.2	0	0	0	0	0	0	0	1
1585	d1jqca_	a.25.1.2	0	0	0	0	0	0	0	1
1586	d1jqcb_	a.25.1.2	0	0	0	0	0	0	0	1
1587	d1mxra_	a.25.1.2	1	1	1	1	1	1	1	1
1588	d1pfra_	a.25.1.2	0	0	0	0	0	0	0	1
1589	d1piya_	a.25.1.2	0	0	0	0	0	0	0	1
1590	d1piza_	a.25.1.2	0	0	0	0	0	0	0	1
1591	d1pj0a_	a.25.1.2	0	0	0	0	0	0	0	1
1592	d1pm2a_	a.25.1.2	0	0	0	0	0	0	0	1
1593	d1riba_	a.25.1.2	0	0	0	0	0	0	0	1
1594	d1rsra_	a.25.1.2	0	0	0	0	0	0	0	1
1595	d1rsrb_	a.25.1.2	0	0	0	0	0	0	0	1
1596	d2av8a_	a.25.1.2	0	0	0	0	0	0	0	1
1597	d1r2fa_	a.25.1.2	0	0	0	0	0	1	1	1
1598	d1r2fb_	a.25.1.2	0	0	0	0	0	0	0	1
1599	d2r2fa_	a.25.1.2	0	0	0	0	0	0	0	1
1600	d2r2fb_	a.25.1.2	0	0	0	0	0	0	0	1
1601	d1kgna_	a.25.1.2	0	0	1	1	1	1	1	1
1602	d1oquc_	a.25.1.2	0	0	0	0	0	0	0	1
1603	d1h0oa_	a.25.1.2	0	0	1	1	1	1	1	1
1604	d1w68a_	a.25.1.2	0	0	0	0	0	0	0	1
1605	d1jk0a_	a.25.1.2	0	0	0	0	0	1	1	1
1606	d1jk0b_	a.25.1.2	1	1	0	0	1	1	1	1
1607	d1smsa_	a.25.1.2	0	0	0	0	0	0	0	1
1608	d1syya_	a.25.1.2	0	0	1	1	1	1	1	1
1609	d1uzra_	a.25.1.2	0	0	0	0	0	0	1	1
1610	d1uzrb_	a.25.1.2	0	0	0	0	0	0	0	1
1611	d1uzrc_	a.25.1.2	0	0	0	0	0	0	0	1
1612	d1oq4a_	a.25.1.2	0	0	0	0	0	0	0	1
1613	d1otka_	a.25.1.2	1	1	1	1	1	1	1	1
1614	d1t0qa_	a.25.1.2	0	1	1	1	1	1	1	1
1615	d1t0qb_	a.25.1.2	1	1	1	1	1	1	1	1
1616	d1t0rb_	a.25.1.2	0	0	0	0	0	0	0	1
1617	d1jkva_	a.25.1.3	1	1	1	1	1	1	1	1
1618	d1o9ia_	a.25.1.3	0	0	0	0	0	0	0	1
1619	d1rtya_	a.25.2.2	0	0	0	0	1	1	1	1
1620	d1rtyb_	a.25.2.2	0	0	0	1	0	0	0	1
1621	d1rtyc_	a.25.2.2	0	0	0	0	0	0	0	1
1622	d1noga_	a.25.2.2	1	1	1	1	1	1	1	1
1623	d1niga_	a.25.2.1	1	1	1	1	1	1	1	1
1624	d1cd9a_	a.26.1.1	0	0	0	0	0	0	0	1
1625	d1cd9c_	a.26.1.1	0	0	0	0	0	0	0	1
1626	d1gnc__	a.26.1.1	0	0	0	0	0	0	0	1
1627	d1pgrc_	a.26.1.1	0	0	0	0	0	0	0	1
1628	d1rhga_	a.26.1.1	0	0	0	0	0	0	1	1
1629	d1bgc__	a.26.1.1	1	1	1	1	1	1	1	1
1630	d1bgd__	a.26.1.1	0	0	0	0	0	0	0	1
1631	d1bgea_	a.26.1.1	0	0	0	0	0	0	1	1
1632	d1bgeb_	a.26.1.1	0	0	0	0	0	0	0	1
1633	d1alu__	a.26.1.1	1	1	1	1	1	1	1	1
1634	d1i1rb_	a.26.1.1	0	0	1	1	1	1	1	1
1635	d1a7m__	a.26.1.1	0	0	0	0	0	0	0	1
1636	d1lki__	a.26.1.1	1	1	1	1	1	1	1	1
1637	d1emra_	a.26.1.1	0	0	0	0	0	0	0	1
1638	d1pvhb_	a.26.1.1	0	0	0	0	0	0	1	1
1639	d1a22a_	a.26.1.1	0	0	0	0	0	0	0	1
1640	d1axia_	a.26.1.1	0	0	0	0	0	0	1	1
1641	d1bp3a_	a.26.1.1	0	0	0	0	0	0	0	1
1642	d1hgu__	a.26.1.1	0	0	0	0	0	0	1	1
1643	d1huw__	a.26.1.1	1	1	1	1	1	1	1	1
1644	d1hwha_	a.26.1.1	0	0	0	0	0	0	0	1
1645	d1kf9a_	a.26.1.1	0	0	0	0	0	0	0	1
1646	d3hhra_	a.26.1.1	0	0	0	0	0	0	0	1
1647	d1f6fa_	a.26.1.1	0	0	1	1	1	1	1	1
1648	d1n9da_	a.26.1.1	0	0	0	0	1	1	1	1
1649	d1cnt1_	a.26.1.1	1	1	1	1	1	1	1	1
1650	d1cnt2_	a.26.1.1	0	0	0	0	0	0	0	1
1651	d1cnt3_	a.26.1.1	0	0	0	0	0	0	0	1
1652	d1cnt4_	a.26.1.1	0	0	0	0	0	0	0	1
1653	d1ax8__	a.26.1.1	1	1	1	1	1	1	1	1
1654	d1evsa_	a.26.1.1	1	1	1	1	1	1	1	1
1655	d1f45b_	a.26.1.1	1	1	1	1	1	1	1	1
1656	d1buya_	a.26.1.2	0	0	0	0	0	0	0	1
1657	d1cn4c_	a.26.1.2	0	0	0	0	0	0	0	1
1658	d1eera_	a.26.1.2	1	1	1	1	1	1	1	1
1659	d1v7mv_	a.26.1.2	0	1	1	1	1	1	1	1
1660	d1v7nv_	a.26.1.2	0	0	0	0	0	0	0	1
1661	d1v7nx_	a.26.1.2	0	0	0	0	0	0	0	1
1662	d1v7ny_	a.26.1.2	0	0	0	0	0	0	0	1
1663	d1v7nz_	a.26.1.2	0	0	0	0	0	0	0	1
1664	d1csga_	a.26.1.2	0	0	0	0	0	0	0	1
1665	d2gmfa_	a.26.1.2	1	1	1	1	1	1	1	1
1666	d2gmfb_	a.26.1.2	0	0	0	0	0	0	0	1
1667	d1bbn__	a.26.1.2	0	0	0	0	0	0	0	1
1668	d1hij__	a.26.1.2	0	0	0	0	0	0	0	1
1669	d1hzia_	a.26.1.2	1	1	1	1	1	1	1	1
1670	d1iara_	a.26.1.2	0	0	0	0	0	0	0	1
1671	d1itm__	a.26.1.2	0	0	0	0	0	0	0	1
1672	d1hula_	a.26.1.2	1	1	1	1	1	1	1	1
1673	d1etea_	a.26.1.2	1	1	1	1	1	1	1	1
1674	d1etec_	a.26.1.2	0	0	0	0	0	0	0	1
1675	d1eted_	a.26.1.2	0	0	0	0	0	0	0	1
1676	d1exza_	a.26.1.2	0	0	0	0	0	0	0	1
1677	d1exzb_	a.26.1.2	0	0	0	0	0	0	0	1
1678	d1exzc_	a.26.1.2	0	0	0	0	0	0	0	1
1679	d1exzd_	a.26.1.2	0	0	0	0	0	0	0	1
1680	d1scfa_	a.26.1.2	1	1	1	1	1	1	1	1
1681	d1scfb_	a.26.1.2	0	0	0	0	0	0	0	1
1682	d1scfc_	a.26.1.2	0	0	0	0	0	0	0	1
1683	d1scfd_	a.26.1.2	0	0	0	0	0	0	0	1
1684	d1irl__	a.26.1.2	0	0	0	0	0	0	0	1
1685	d1m47a_	a.26.1.2	0	0	0	0	0	0	0	1
1686	d1m48a_	a.26.1.2	1	1	1	1	1	1	1	1
1687	d1m48b_	a.26.1.2	0	0	0	0	0	0	0	1
1688	d1m4aa_	a.26.1.2	0	0	0	0	0	0	0	1
1689	d1m4ba_	a.26.1.2	0	0	0	0	0	0	0	1
1690	d1m4ca_	a.26.1.2	0	0	0	0	0	0	0	1
1691	d1m4cb_	a.26.1.2	0	0	0	0	0	0	0	1
1692	d1nbpa_	a.26.1.2	0	0	0	0	0	0	0	1
1693	d1pw6b_	a.26.1.2	0	0	0	0	0	0	0	1
1694	d1py2c_	a.26.1.2	0	0	0	0	0	0	0	1
1695	d3inkc_	a.26.1.2	0	0	0	0	0	0	0	1
1696	d1jli__	a.26.1.2	1	1	1	1	1	1	1	1
1697	d1ga3a_	a.26.1.2	0	0	0	0	0	0	0	1
1698	d1ijza_	a.26.1.2	1	1	1	1	1	1	1	1
1699	d1ilk__	a.26.1.3	0	0	0	0	0	0	0	1
1700	d1inr__	a.26.1.3	0	0	0	0	0	0	0	1
1701	d1j7vl_	a.26.1.3	0	0	0	0	0	0	0	1
1702	d1lk3a_	a.26.1.3	0	0	0	0	0	0	0	1
1703	d2ilk__	a.26.1.3	1	1	1	1	1	1	1	1
1704	d1vlk__	a.26.1.3	0	0	0	0	0	0	1	1
1705	d1lqsl_	a.26.1.3	0	0	1	1	1	1	1	1
1706	d1n1fa_	a.26.1.3	0	1	1	1	1	1	1	1
1707	d1au1a_	a.26.1.3	0	0	0	1	1	1	1	1
1708	d1m4ra_	a.26.1.3	0	0	1	1	1	1	1	1
1709	d1m4rb_	a.26.1.3	0	0	0	0	0	0	0	1
1710	d1rh2c_	a.26.1.3	0	0	0	0	0	0	0	1
1711	d1itf__	a.26.1.3	0	0	0	0	0	0	0	1
1712	d1b5l__	a.26.1.3	1	1	1	1	1	1	1	1
1713	d1d9ca_	a.26.1.3	1	1	1	1	1	1	1	1
1714	d1d9cb_	a.26.1.3	0	0	0	0	0	0	0	1
1715	d1rfba_	a.26.1.3	0	0	0	0	0	0	0	1
1716	d1ekua1	a.26.1.3	0	0	0	0	0	0	0	1
1717	d1ekua2	a.26.1.3	0	0	0	0	0	0	0	1
1718	d1ekub2	a.26.1.3	0	0	0	0	0	0	0	1
1719	d1fg9a_	a.26.1.3	0	0	0	0	0	0	0	1
1720	d1fyha1	a.26.1.3	0	0	0	0	0	1	1	1
1721	d1fyha2	a.26.1.3	0	0	0	0	0	0	0	1
1722	d1a8h_1	a.27.1.1	0	1	1	1	1	1	1	1
1723	d1p7pa1	a.27.1.1	0	0	0	0	0	0	0	1
1724	d1pfva1	a.27.1.1	1	1	1	1	1	1	1	1
1725	d1pfwa1	a.27.1.1	0	0	0	0	0	0	0	1
1726	d1qqta1	a.27.1.1	0	0	0	0	0	0	0	1
1727	d1rqga1	a.27.1.1	0	0	1	1	1	1	1	1
1728	d1li5a1	a.27.1.1	1	1	1	1	1	1	1	1
1729	d1ile_1	a.27.1.1	0	0	1	1	1	1	1	1
1730	d1ffya1	a.27.1.1	1	1	1	1	1	1	1	1
1731	d1qu3a1	a.27.1.1	0	0	0	0	0	0	0	1
1732	d1ivsa2	a.27.1.1	0	1	1	1	1	1	1	1
1733	d1f7ua1	a.27.1.1	1	1	1	1	1	1	1	1
1734	d1iq0a1	a.27.1.1	0	0	0	1	1	1	1	1
1735	d1h3na1	a.27.1.1	1	1	1	1	1	1	1	1
1736	d1l0ha_	a.28.1.1	0	0	0	0	0	0	0	1
1737	d1l0ia_	a.28.1.1	0	0	0	0	0	0	0	1
1738	d1t8ka_	a.28.1.1	1	1	1	1	1	1	1	1
1739	d1f80d_	a.28.1.1	0	0	0	0	0	1	1	1
1740	d1f80e_	a.28.1.1	0	0	0	0	0	0	0	1
1741	d1f80f_	a.28.1.1	0	0	0	0	0	0	0	1
1742	d1hy8a_	a.28.1.1	0	0	0	0	0	0	0	1
1743	d1klpa_	a.28.1.1	0	0	1	1	1	1	1	1
1744	d1vkua_	a.28.1.1	0	0	0	1	1	1	1	1
1745	d1af8__	a.28.1.1	0	0	1	1	1	1	1	1
1746	d1or5a_	a.28.1.1	0	0	0	0	0	1	1	1
1747	d1nq4a_	a.28.1.1	1	1	0	0	1	1	1	1
1748	d1n8la_	a.28.1.1	0	0	1	1	1	1	1	1
1749	d1dnya_	a.28.1.2	1	1	1	1	1	1	1	1
1750	d1dv5a_	a.28.1.3	1	1	1	1	1	1	1	1
1751	d1ayi__	a.28.2.1	0	0	0	0	0	0	0	1
1752	d1cei__	a.28.2.1	0	0	0	0	0	0	0	1
1753	d1ujza_	a.28.2.1	0	0	0	0	0	0	0	1
1754	d1unka_	a.28.2.1	0	0	0	0	0	1	1	1
1755	d1gxga_	a.28.2.1	0	0	0	0	0	1	1	1
1756	d1bxia_	a.28.2.1	0	0	0	0	0	0	0	1
1757	d1emva_	a.28.2.1	0	0	0	0	0	0	0	1
1758	d1fr2a_	a.28.2.1	1	1	1	1	1	1	1	1
1759	d1imp__	a.28.2.1	0	0	0	0	0	0	0	1
1760	d2eiaa1	a.28.3.1	0	0	0	0	1	1	1	1
1761	d2eiab1	a.28.3.1	0	0	0	0	0	0	0	1
1762	d1qrjb1	a.28.3.1	0	0	1	1	1	1	1	1
1763	d1a43__	a.28.3.1	0	0	0	0	0	0	0	1
1764	d1a8o__	a.28.3.1	1	1	1	1	1	1	1	1
1765	d1aum__	a.28.3.1	0	0	0	0	0	0	0	1
1766	d1baj__	a.28.3.1	0	0	0	0	0	0	0	1
1767	d1e6jp1	a.28.3.1	0	0	0	0	0	0	0	1
1768	d1d1da1	a.28.3.1	1	0	0	0	0	0	0	1
1769	d1eoqa_	a.28.3.1	0	1	1	1	1	1	1	1
1770	d1e6ia_	a.29.2.1	1	1	1	1	1	1	1	1
1771	d1f68a_	a.29.2.1	0	0	0	1	1	1	1	1
1772	d1jm4b_	a.29.2.1	0	0	0	0	0	1	1	1
1773	d1n72a_	a.29.2.1	0	0	0	0	0	0	0	1
1774	d1eqfa1	a.29.2.1	0	0	1	1	1	1	1	1
1775	d1eqfa2	a.29.2.1	0	0	0	1	1	1	1	1
1776	d1jspb_	a.29.2.1	0	0	1	1	1	1	1	1
1777	d1gkza1	a.29.5.1	1	1	1	1	1	1	1	1
1778	d1jm6a1	a.29.5.1	0	0	1	1	1	1	1	1
1779	d1jm6b1	a.29.5.1	0	0	0	0	0	0	0	1
1780	d1buca1	a.29.3.1	0	0	0	0	0	1	1	1
1781	d1jqia1	a.29.3.1	0	0	0	0	1	1	1	1
1782	d1udyb1	a.29.3.1	0	0	0	0	0	0	0	1
1783	d3mdda1	a.29.3.1	0	0	0	1	1	1	1	1
1784	d1egda1	a.29.3.1	0	0	1	0	0	0	1	1
1785	d1egea1	a.29.3.1	0	0	0	0	0	0	0	1
1786	d1t9ga1	a.29.3.1	0	0	0	0	0	0	0	1
1787	d1ivha1	a.29.3.1	0	0	0	1	1	1	1	1
1788	d1rx0a1	a.29.3.1	0	0	1	1	1	1	1	1
1789	d1r2ja1	a.29.3.1	0	0	1	1	1	1	1	1
1790	d1siqa1	a.29.3.1	1	1	1	1	1	1	1	1
1791	d1is2a1	a.29.3.2	1	1	1	1	1	1	1	1
1792	d1is2a2	a.29.3.2	1	1	1	1	1	1	1	1
1793	d1is2b1	a.29.3.2	0	0	0	0	0	0	0	1
1794	d1rj1a_	a.29.6.1	1	1	1	1	1	1	1	1
1795	d1rj4a_	a.29.6.1	0	0	0	0	0	0	0	1
1796	d1rj4b_	a.29.6.1	0	0	0	0	0	0	0	1
1797	d1pi1a_	a.29.7.1	1	1	1	1	1	1	1	1
1798	d1r3ba_	a.29.7.1	0	0	0	0	0	0	0	1
1799	d1tdpa_	a.29.8.1	1	1	1	1	1	1	1	1
1800	d1b6q__	a.30.1.1	0	0	0	0	0	0	0	1
1801	d1f4ma_	a.30.1.1	0	0	0	0	0	0	0	1
1802	d1f4mb_	a.30.1.1	0	0	0	0	0	0	0	1
1803	d1f4mc_	a.30.1.1	0	0	0	0	0	0	0	1
1804	d1f4md_	a.30.1.1	0	0	0	0	0	0	0	1
1805	d1f4me_	a.30.1.1	0	0	0	0	0	0	0	1
1806	d1f4mf_	a.30.1.1	0	0	0	0	0	0	0	1
1807	d1f4na_	a.30.1.1	0	0	0	0	0	0	1	1
1808	d1f4nb_	a.30.1.1	0	0	0	0	0	0	0	1
1809	d1gmgb_	a.30.1.1	0	0	0	0	0	0	0	1
1810	d1gtoa_	a.30.1.1	0	0	0	0	0	0	0	1
1811	d1gtob_	a.30.1.1	0	0	0	0	0	0	0	1
1812	d1nkd__	a.30.1.1	1	1	1	1	1	1	1	1
1813	d1qx8a_	a.30.1.1	0	0	0	0	0	0	1	1
1814	d1qx8b_	a.30.1.1	0	0	0	0	0	0	0	1
1815	d1ropa_	a.30.1.1	0	0	0	0	0	0	0	1
1816	d1rpo__	a.30.1.1	0	0	0	0	0	0	0	1
1817	d1rpra_	a.30.1.1	0	0	0	0	0	0	0	1
1818	d1joya_	a.30.2.1	1	1	1	1	1	1	1	1
1819	d1b3qa1	a.30.2.1	1	1	1	1	1	1	1	1
1820	d1pd3a_	a.30.3.1	1	1	1	1	1	1	1	1
1821	d1ufia_	a.30.4.1	1	1	1	1	1	1	1	1
1822	d1ufib_	a.30.4.1	0	0	0	0	0	0	0	1
1823	d1ufic_	a.30.4.1	0	0	0	0	0	0	0	1
1824	d1ufid_	a.30.4.1	0	0	0	0	0	0	0	1
1825	d1skva_	a.30.5.1	1	1	1	1	1	1	1	1
1826	d1skvb_	a.30.5.1	0	0	0	0	0	0	0	1
1827	d1skvc_	a.30.5.1	0	0	0	0	0	0	0	1
1828	d1skvd_	a.30.5.1	0	0	0	0	0	0	0	1
1829	d1r2aa_	a.31.1.1	1	1	1	1	1	1	1	1
1830	d1ng7a_	a.178.1.1	1	1	1	1	1	1	1	1
1831	d1nh2b_	a.32.1.1	1	1	1	1	1	1	1	1
1832	d1ytfb_	a.32.1.1	0	0	0	0	0	0	0	1
1833	d1nvpb_	a.32.1.1	0	0	0	1	1	1	1	1
1834	d1nh2d1	a.32.1.1	1	1	1	1	1	1	1	1
1835	d1nvpd1	a.32.1.1	0	0	0	0	1	1	1	1
1836	d1ecia_	a.33.1.1	1	1	1	1	1	1	1	1
1837	d1ecib_	a.33.1.1	0	0	0	0	1	1	1	1
1838	d1b0na1	a.34.1.1	1	1	1	1	1	1	1	1
1839	d1b0nb_	a.34.1.1	1	1	1	1	1	1	1	1
1840	d1f93e_	a.34.2.1	0	0	0	0	0	0	0	1
1841	d1f93f_	a.34.2.1	0	0	0	0	0	0	1	1
1842	d1f93g_	a.34.2.1	0	0	0	0	0	0	0	1
1843	d1f93h_	a.34.2.1	0	0	0	0	0	0	0	1
1844	d1g2ya_	a.34.2.1	1	1	1	1	1	1	1	1
1845	d1g2yb_	a.34.2.1	0	0	0	0	0	0	0	1
1846	d1g2yc_	a.34.2.1	0	0	0	0	0	0	0	1
1847	d1g2za_	a.34.2.1	0	0	0	0	0	0	0	1
1848	d1g2zb_	a.34.2.1	0	0	0	0	0	0	0	1
1849	d1g39a_	a.34.2.1	0	0	0	0	0	0	0	1
1850	d1g39b_	a.34.2.1	0	0	0	0	0	0	0	1
1851	d1g39c_	a.34.2.1	0	0	0	0	0	0	0	1
1852	d1jb6a_	a.34.2.1	0	0	0	0	0	0	1	1
1853	d1jb6b_	a.34.2.1	0	0	0	0	0	0	0	1
1854	d1pzqa_	a.34.3.1	1	1	1	1	1	1	1	1
1855	d1q2ha_	a.34.4.1	1	1	1	1	1	1	1	1
1856	d1q2hb_	a.34.4.1	0	0	0	0	0	0	0	1
1857	d1q2hc_	a.34.4.1	0	0	0	0	0	0	0	1
1858	d1cqta2	a.35.1.1	0	0	0	0	0	0	0	1
1859	d1e3oc2	a.35.1.1	1	1	1	1	1	1	1	1
1860	d1gt0c2	a.35.1.1	0	0	0	0	0	0	0	1
1861	d1hf0a2	a.35.1.1	0	0	0	0	0	0	0	1
1862	d1o4xa2	a.35.1.1	0	0	0	0	0	0	0	1
1863	d1octc2	a.35.1.1	0	0	0	0	0	0	0	1
1864	d1au7a2	a.35.1.1	0	0	0	0	0	1	1	1
1865	d1au7b2	a.35.1.1	0	0	0	0	0	0	0	1
1866	d1ic8a2	a.35.1.1	1	1	1	1	1	1	1	1
1867	d1ic8b2	a.35.1.1	0	0	0	0	0	0	0	1
1868	d1llia_	a.35.1.2	0	0	0	0	0	0	0	1
1869	d1llib_	a.35.1.2	0	0	0	0	0	0	0	1
1870	d1lmb3_	a.35.1.2	1	1	1	1	1	1	1	1
1871	d1lmb4_	a.35.1.2	0	0	0	0	0	0	0	1
1872	d1rioa_	a.35.1.2	0	0	0	0	0	0	0	1
1873	d1riob_	a.35.1.2	0	0	0	0	0	0	0	1
1874	d1pra__	a.35.1.2	0	0	0	0	0	0	0	1
1875	d1r69__	a.35.1.2	1	1	1	1	1	1	1	1
1876	d1sq8a_	a.35.1.2	0	0	0	0	0	0	1	1
1877	d2r63__	a.35.1.2	0	0	0	0	0	0	0	1
1878	d1zug__	a.35.1.2	0	0	0	0	1	0	0	1
1879	d2cro__	a.35.1.2	0	0	0	0	0	1	1	1
1880	d3crol_	a.35.1.2	0	0	0	0	0	0	0	1
1881	d3cror_	a.35.1.2	0	0	0	0	0	0	0	1
1882	d1adr__	a.35.1.2	1	1	1	1	1	1	1	1
1883	d1copd_	a.35.1.2	0	0	0	0	0	0	0	1
1884	d1d1la_	a.35.1.2	1	1	1	1	1	1	1	1
1885	d1d1ma_	a.35.1.2	0	0	0	0	0	0	0	1
1886	d1orc__	a.35.1.2	0	0	0	0	0	0	0	1
1887	d2orc__	a.35.1.2	0	0	0	0	0	0	0	1
1888	d3orca_	a.35.1.2	0	0	0	0	0	0	0	1
1889	d5croa_	a.35.1.2	0	0	0	0	0	0	0	1
1890	d5croo_	a.35.1.2	0	0	0	0	0	0	0	1
1891	d6croa_	a.35.1.2	0	0	0	0	0	0	0	1
1892	d1ner__	a.35.1.2	1	1	1	1	1	1	1	1
1893	d1rzsa_	a.35.1.2	1	1	1	1	1	1	1	1
1894	d1b0na2	a.35.1.3	0	0	0	1	1	1	1	1
1895	d1utxa_	a.35.1.3	1	1	1	1	1	1	1	1
1896	d1dw9a1	a.35.1.4	1	1	1	1	1	1	1	1
1897	d1bdha1	a.35.1.5	0	0	0	0	0	0	0	1
1898	d1pru__	a.35.1.5	0	0	0	0	0	0	0	1
1899	d1qpza1	a.35.1.5	0	0	0	0	0	0	0	1
1900	d1vpwa1	a.35.1.5	1	1	1	1	1	1	1	1
1901	d2puba1	a.35.1.5	0	0	0	0	0	0	0	1
1902	d1cjga_	a.35.1.5	0	0	0	0	0	0	0	1
1903	d1efaa1	a.35.1.5	0	0	0	0	1	1	1	1
1904	d1lcca_	a.35.1.5	0	0	0	0	0	0	0	1
1905	d1lqc__	a.35.1.5	0	0	0	0	0	0	0	1
1906	d1osla_	a.35.1.5	0	0	0	1	0	0	0	1
1907	d1uxc__	a.35.1.5	1	1	1	0	0	0	0	1
1908	d1uxd__	a.35.1.5	0	0	0	0	1	1	1	1
1909	d1s4ka_	a.35.1.6	1	1	1	1	1	1	1	1
1910	d1dula_	a.36.1.1	0	0	0	0	0	1	1	1
1911	d1hq1a_	a.36.1.1	1	1	1	1	1	1	1	1
1912	d2ffha2	a.36.1.1	0	0	0	0	1	1	1	1
1913	d1qzxa2	a.36.1.1	0	0	0	1	1	1	1	1
[truncated: 22,424 more rows]
