# Supplementary material for: Protein structural similarity search by Ramachandran codes
Source: BMC Bioinformatics. 2007 Aug 23;8:307. doi: 10.1186/1471-2105-8-307 (PMC2194796; doi:10.1186/1471-2105-8-307)
Supplement: Additional file 4 — Effects of gap penalties. The average recall, precision, F-measure and running time for SARST under various gap penalties. [file 1471-2105-8-307-S4.xls]

## Sheet: Sheet3
Gap-opening penalty	6	7	8	9	9	10	10	10	11	11	11	12	12	12	13	13	13	14	15	15	16	16	17	18	19	25
Gap-extension penalty	2	2	2	1	2	1	2	3	1	2	3	1	2	3	1	2	3	2	1	2	1	2	1	1	1	2
Avg. recall (%)	83.4	83.5	83.3	83.5	83.3	83.3	82.9	76.8	83.3	82.8	76.7	83.3	77.3	76.4	83.1	77.1	76.3	76.8	82.5	76.5	77.5	76.4	77.4	77.3	77	76.8
Avg. precision (%)	59.6	58.7	59.1	58.5	60.3	57.9	59	60	58.4	58.5	59.7	57.5	57.5	59.5	58.6	57.7	59.7	59.2	58	61	59.3	59.9	59.6	59.4	59.5	54.8
F-measure (%)	69.5	68.9	69.1	68.8	70	68.3	68.9	67.4	68.7	68.5	67.2	68	65.9	66.9	68.7	66	67	66.9	68.1	67.9	67.2	67.2	67.3	67.2	67.1	63.9
Avg. running time (sec)	3.98	3.04	2.54	6.74	2.25	5.22	1.96	1.01	4.35	1.87	0.88	3.67	1.54	0.81	3.19	1.3	0.74	1.13	6.82	1.02	2.72	0.91	2.23	1.88	1.63	0.54
Note: The E-value threshold of this experiment was set as 1000.
