# Supplementary material for: Protein structural similarity search by Ramachandran codes
Source: BMC Bioinformatics. 2007 Aug 23;8:307. doi: 10.1186/1471-2105-8-307 (PMC2194796; doi:10.1186/1471-2105-8-307)
Supplement: Additional file 5 — Query proteins with incomplete structures. A subset of Aung and Tan's query proteins [30] that contain missing residues and/or incomplete backbone structures. The extent of structural incompleteness is provided, too. [file 1471-2105-8-307-S5.xls]

## Sheet: Sheet1
No.	SCOP id	SCOP sccs	Sequence Length	Proportion of missing/incomplete residues (%)
1	d1qgwc_	a.1.1.3	169	4.7
2	d1cpt__	a.104.1.1	412	4.4
3	d1ie9a_	a.123.1.1	255	20
4	d1g7sa2	b.43.3.1	125	4
5	d1d3ga_	c.1.4.1	360	3.1
6	d1pbga_	c.1.8.4	454	4.4
7	d1e0ta2	c.1.12.1	232	8.6
8	d1geha1	c.1.14.1	302	2.3
9	d1qdea_	c.37.1.13	203	5.9
10	d2shpa1	c.45.1.2	279	12.2
11	d1exqa_	c.55.3.2	147	6.1
12	d1dbqa_	c.93.1.1	276	2.9
13	d1ggxa_	d.22.1.1	219	2.3
14	d1bwvs_	d.73.1.1	138	8.7
15	d1is8a_	d.96.1.1	192	2.1
16	d1h4vb2	d.104.1.1	308	7.1
17	d1eyza3	d.142.1.2	204	2
18	d1f3mc_	d.144.1.1	287	3.1
19	d1hyha2	d.162.1.1	158	4.4
20	d1j7na3	d.166.1.1	265	9.1
